# Supplementary material for: Trait-based prediction of disease-vector mosquito invasion potential
Source: PLoS Negl Trop Dis. 2026 Jul 23;20(7):e0014538. doi: 10.1371/journal.pntd.0014538 (PMC13395358; doi:10.1371/journal.pntd.0014538)
Supplement: S1 Appendix — Data set generated with all species traits combinations and corresponding sources of information. (XLSX) [file pntd.0014538.s001.xlsx]

## Sheet: traits
Scientific_name with descriptor	Species	Abbreviation	tmin_native	tmax_native	precip_min_native	precip_max_native	Distribution_native_km2_whole_country_area	asia_native	europe_native	africa_native	northamerica_native	australia_native	southamerica_native	Oviposition_in_natural_habitat	Oviposition_in_artificial_habitat	Oviposition_in_small_habitat	Oviposition_in_large_habitat	Water_fresh	Water_brackish	Water_saline	Egg survives without water	Proven_desiccation_resistance	Egglaying_strategy	host_amp_prop	host_ave_prop	host_mam_prop	host_rep_prop
Aedeomyia (Aedomyia) squamipennis (Lynch Arribálzaga, 1878)	Aedeomyia squamipennis	Ad. squa	11.65	32.15	972.9	3309.2	29057532	0	0	0	1	0	1	1	0	0	1	1	0	0	0	0	individually clustered	0.0366	0.8659	0.061	0.0366
Aedes (Stegomyia) aegypti aegypti (Linnaeus, 1762)	Aedes aegypti	Ae. aegy	7.65	37.95	336.6	3170.5	2.31995e+07	0	0	1	0	0	0	1	1	1	0	1	1	0	1	1	individually	0	0.0155	0.9845	0
Aedes (Stegomyia) africanus (Theobald, 1901)	Aedes africanus	Ae. afri	14.85	37.85	293.4	3744.4	1.50214e+07	0	0	1	0	0	0	1	1	1	0	1	0	0	1	1	individually	NA	NA	NA	NA
Aedes (Ochlerotatus) albifasciatus (Macquart, 1838)	Aedes albifasciatus	Ae. albi	-1.05	29.45	245.7	1337.3	1.36985e+07	0	0	0	0	0	1	1	1	1	1	1	1	1	1	1	individually	0	0	1	0
Aedes (Stegomyia) albopictus (Skuse, 1895)	Aedes albopictus	Ae. albo	5.25	34.05	804	4003.3	1.68814e+07	1	0	0	0	0	0	1	1	1	0	1	1	0	1	1	individually	0	0.047	0.9479	0.0051
Aedes (Stegomyia) apicoargenteus (Theobald, 1909)	Aedes apicoargenteus	Ae. apic	18.95	36.65	1121.8	1717.2	1.08757e+07	0	0	1	0	0	0	1	0	1	0	1	0	0	1	0	individually	0	0	1	0
Aedes (Catageiomyia) argenteopunctatus (Theobald, 1901)	Aedes argenteopunctatus	Ae. arge	9.85	39.65	391.8	1685.3	1.50407e+07	0	0	1	0	0	0	1	1	1	NA	1	NA	NA	NA	NA	individually	0	1	0	0
Aedes (Protomacleaya) argyrothorax (Bonne-Wepster & Bonne, 1920)	Aedes argyrothorax	Ae. argy	14.35	32.25	1793.7	3083.9	1.253e+07	0	0	0	1	0	1	1	1	1	0	1	NA	NA	NA	NA	individually	NA	NA	NA	NA
Aedes (Ochlerotatus) atlanticus (Dyar & Knab, 1906)	Aedes atlanticus	Ae. atla	-0.45	31.75	1093.6	1586.2	11534191	0	0	0	1	0	0	1	0	1	1	1	1	0	1	1	individually	0	0.0142	0.934	0.0519
Aedes (Georgecraigius) atropalpus (Coquillett, 1902)	Aedes atropalpus	Ae. atro	-11.85	31.15	763.5	1709.6	2.28921e+07	0	0	0	1	0	1	1	1	1	0	1	0	0	1	1	individually	NA	NA	NA	NA
Aedes (Ochlerotatus) caballus (Theobald, 1912)	Aedes caballus	Ae. caba	1.85	32.45	367.8	581.7	1.18811e+07	1	0	1	0	0	0	1	0	1	1	1	1	0	1	0	individually	0	0	1	0
Aedes (Ochlerotatus) camptorhynchus (Thomson, 1869)	Aedes camptorhynchus	Ae. camp	5.95	28.65	286.7	949	7.68487e+06	0	0	0	0	1	0	1	0	0	1	1	1	1	1	1	individually	0	0.0233	0.9767	0
Aedes (Ochlerotatus) canadensis (Theobald, 1901)	Aedes canadensis	Ae. cana	-11.45	30.95	417.5	1585.5	21428324	0	0	0	1	0	0	1	0	0	1	1	0	0	1	1	individually	0	0.0491	0.7503	0.2006
Aedes (Ochlerotatus) cantans (Meigen, 1818)	Aedes cantans	Ae. cantan	-6.35	23.75	549.2	1143.7	3.33238e+07	1	1	0	1	0	0	1	0	0	1	1	0	0	1	0	individually	0	0	1	0
Aedes (Ochlerotatus) cantator (Coquillett, 1903)	Aedes cantator	Ae. cant	-7.85	30.25	1056.2	1594.5	1.94282e+07	0	0	0	1	0	0	1	0	0	1	1	1	1	1	1	individually	0	0.0156	0.9688	0.0156
Aedes (Ochlerotatus) caspius (Pallas, 1771)	Aedes caspius	Ae. casp	-3.75	33.95	10.5	1547.1	7.33643e+07	1	1	1	1	0	0	1	0	0	1	1	1	1	1	1	individually	0	0.1162	0.8838	0
Aedes (Ochlerotatus) cataphylla (Dyar, 1916)	Aedes cataphylla	Ae. cata	-24.25	26.35	285.8	1011.9	5.40863e+07	1	1	0	1	0	0	1	0	0	1	1	0	0	1	0	individually	0	0	1	0
Aedes (Aedes) cinereus (Meigen, 1818)	Aedes cinereus	Ae. cine	-15.75	28.85	294.7	1542.1	4.6429e+07	1	1	1	1	0	0	1	0	0	1	1	0	0	1	1	individually	0	0.0408	0.9592	0
Aedes (Neomelaniconion) circumluteolus (Theobald, 1908)	Aedes circumluteolus	Ae. circ	13.45	31.15	656.8	1722.6	1.60825e+07	0	0	1	0	0	0	1	0	0	1	1	0	0	1	0	individually	NA	NA	NA	NA
Aedes (Ochlerotatus) communis (De Geer, 1776)	Aedes communis	Ae. comm	-24.25	23.65	349	1596.3	4.41617e+07	1	1	1	1	0	0	1	0	0	1	1	0	0	1	1	individually	0	0	1	0
Aedes (Aedimorphus) cumminsii (Theobald, 1903)	Aedes cumminsii	Ae. cumm	10.65	34.05	352.1	1623.8	1.53515e+07	0	0	1	0	0	0	1	0	0	1	1	0	0	1	1	individually	NA	NA	NA	NA
Aedes (Aedimorphus) dalzieli (Theobald, 1910)	Aedes dalzieli	Ae. dalz	18.65	39.45	1075.8	1145.5	1.05987e+07	0	0	1	0	0	0	1	0	1	NA	1	NA	NA	NA	NA	individually	0	0.8	0.2	0
Aedes (Aedimorphus) dentatus (Theobald, 1904)	Aedes dentatus	Ae. dent	11.55	33.45	405	1817.6	1.15213e+07	0	0	1	0	0	0	1	1	0	1	1	0	0	NA	NA	individually	0	0	1	0
Aedes (Ochlerotatus) detritus (Haliday, 1833)	Aedes detritus	Ae. detr	-0.85	27.65	316.8	1631.9	29736339	1	1	1	1	0	0	1	1	0	1	1	1	1	1	1	individually	0	0	1	0
Aedes (Ochlerotatus) diantaeus (Dyar & Knab, 1913)	Aedes diantaeus	Ae. dian	-20.45	24.35	521.5	1486.4	4.96356e+07	1	1	0	1	0	0	1	0	0	1	1	0	0	1	NA	individually	NA	NA	NA	NA
Aedes (Ochlerotatus) dorsalis (Meigen, 1830)	Aedes dorsalis	Ae. dors	-12.95	32.85	158.1	1501.7	5.94598e+07	1	1	0	1	0	0	1	0	0	1	1	1	1	1	1	individually	0	0.0182	0.9818	0
Aedes (Ochlerotatus) excrucians (Walker, 1856)	Aedes excrucians	Ae. excr	-24.35	27.35	285.4	1383	43868563	1	1	0	1	0	0	1	0	0	1	1	0	0	1	1	individually	0	0.0072	0.9928	0
Aedes (Ochlerotatus) fulvus (Wiedemann, 1828)	Aedes fulvus	Ae. fulv	3.85	32.25	1167.4	3275.6	2.82921e+07	0	0	0	1	0	1	1	0	0	1	1	0	0	1	NA	individually	0	0.1905	0.8095	0
Aedes (Diceromyia) furcifer (Edwards, 1913)	Aedes furcifer	Ae. furc	16.95	38.55	352.1	1128.4	9.30943e+06	0	0	1	0	0	0	1	0	1	0	1	0	0	1	1	individually	0	1	0	0
Aedes (Dahliana) geniculatus (Olivier, 1791)	Aedes geniculatus	Ae. geni	-5.15	26.05	570.1	1494.1	2.85826e+07	1	1	1	0	0	0	1	1	1	0	1	0	0	1	1	individually	0	0	1	0
Aedes (Ochlerotatus) hexodontus (Dyar, 1916)	Aedes hexodontus	Ae. hexo	-27.95	21.95	333.9	1904.8	3.80289e+07	1	1	0	1	0	0	1	0	0	1	1	0	0	1	1	individually	NA	NA	NA	NA
Aedes (Aedimorphus) hirsutus (Theobald, 1901)	Aedes hirsutus	Ae. hirs	9.45	33.25	367.8	1862.5	1.21657e+07	0	0	1	0	0	0	NA	1	1	NA	1	NA	NA	NA	NA	individually	0.0064	0.0191	0.9745	0
Aedes (Ochlerotatus) infirmatus (Dyar & Knab, 1906)	Aedes infirmatus	Ae. infi	2.05	31.65	1136.5	1585.5	1.15373e+07	0	0	0	1	0	0	1	1	1	1	1	0	0	NA	NA	individually	0	0.0317	0.9672	0.0011
Aedes (Hulecoeteomyia) japonicus (Theobald, 1901)	Aedes japonicus	Ae. japo	-5.25	28.35	1308.2	2598	2.6777e+07	1	0	0	0	0	0	1	1	1	0	1	0	0	1	1	individually	0	0.1071	0.8929	0
Aedes (Neomelaniconion) lineatopennis (Ludlow, 1905)	Aedes lineatopennis	Ae. line	-6.95	35.05	870.6	1949.7	4.22161e+07	1	0	0	0	1	0	1	0	1	1	1	0	0	1	0	individually	0	0	0.9975	0.0025
Aedes (Stegomyia) luteocephalus (Newstead, 1907)	Aedes luteocephalus	Ae. lute	16.85	38.45	733.6	2479.3	1.47967e+07	0	0	1	0	0	0	1	1	1	0	1	0	0	NA	NA	individually	0	0.3043	0.6957	0
Aedes (Ochlerotatus) mcintoshi (Huang, 1985)	Aedes mcintoshi	Ae. mcin	10.15	35.45	341.8	1522.3	16130036	0	0	1	0	0	0	1	0	0	1	1	0	0	1	1	individually	0	0	1	0
Aedes (Ochlerotatus) melanimon (Dyar, 1924)	Aedes melanimon	Ae. mela	-11.55	32.95	167.6	644.3	1.94282e+07	0	0	0	1	0	0	1	1	0	1	1	1	0	1	0	individually	0	0.02	0.98	0
Aedes (Stegomyia) metallicus (Edwards, 1912)	Aedes metallicus	Ae. meta	11.95	35.95	390.2	1790.5	1.02021e+07	0	0	1	0	0	0	1	1	1	0	1	0	0	1	1	individually	0.2857	0.4286	0.2857	0
Aedes (Ochlerotatus) mitchellae (Dyar, 1905)	Aedes mitchellae	Ae. mitc	-4.65	31.95	722.4	1559.9	1.1425e+07	0	0	0	1	0	0	1	0	0	1	1	0	0	NA	NA	individually	0	0	1	0
Aedes (Rampamyia) notoscriptus (Skuse, 1889)	Aedes notoscriptus	Ae. noto	4.45	30.65	525.2	1902.1	1.03816e+07	1	0	0	0	1	0	1	1	1	0	1	0	0	1	1	individually	NA	NA	NA	NA
Aedes (Aedimorphus) ochraceus (Theobald, 1901)	Aedes ochraceus	Ae. ochr	12.65	35.95	352.1	1635.2	11056754	0	0	1	0	0	0	1	0	0	1	1	0	0	1	1	individually	0	0.0022	0.9978	0
Aedes (Stegomyia) opok (Corbet & Cunningham van Someren, 1962)	Aedes opok	Ae. opok	18.75	38.45	1121.8	1121.8	2904907	0	0	1	0	0	0	1	0	1	0	1	0	0	1	0	individually	NA	NA	NA	NA
Aedes (Neomelaniconion) palpalis (Newstead, 1907)	Aedes palpalis	Ae. palp	21.15	32.65	1549.7	1549.7	9.22524e+06	0	0	1	0	0	0	NA	NA	NA	NA	NA	NA	NA	NA	NA	individually	NA	NA	NA	NA
Aedes (Skusea) pembaensis (Theobald, 1901)	Aedes pembaensis	Ae. pemb	21.55	32.05	397.1	1341	2.91533e+06	0	0	1	0	0	0	1	0	1	0	0	1	1	NA	NA	individually	NA	NA	NA	NA
Aedes (Stegomyia) polynesiensis (Marks, 1951)	Aedes polynesiensis	Ae. poly	23.25	27.25	2585.5	2865.4	7711718	0	0	0	0	1	0	1	1	1	0	1	1	0	1	1	individually	NA	NA	NA	NA
Aedes (Ochlerotatus) punctor (Kirby, 1837)	Aedes punctor	Ae. punc	-21.65	23.65	319.8	2169.9	4.30505e+07	1	1	0	1	0	0	1	0	0	1	1	0	0	1	0	individually	0	0	1	0
Aedes (Ochlerotatus) scapularis (Rondani, 1848)	Aedes scapularis	Ae. scap	9.05	34.25	440.3	2938.4	2.91388e+07	0	0	0	1	0	1	1	1	1	1	1	0	0	1	1	individually	0.0011	0.0944	0.9046	0
Aedes (Stegomyia) scutellaris (Walker, 1859)	Aedes scutellaris	Ae. scut	20.85	30.65	1554.2	3085	2.41852e+07	1	0	0	0	1	0	1	1	1	0	1	0	0	1	1	individually	0	0	1	0
Aedes (Howardina) septemstriatus (Dyar & Knab, 1907)	Aedes septemstriatus	Ae. sept	22.85	28.35	3915	3915	1.60074e+06	0	0	0	1	0	1	1	0	1	1	1	0	0	NA	NA	individually	NA	NA	NA	NA
Aedes (Ochlerotatus) serratus (Theobald, 1901)	Aedes serratus	Ae. serr	13.85	32.35	475.2	3392.4	1.94519e+07	0	0	0	1	0	1	1	0	1	1	1	0	0	1	1	individually	0.0139	0.2917	0.6944	0
Aedes (Howardina) sexlineatus (Theobald, 1901)	Aedes sexlineatus	Ae. sexl	6.85	29.75	632.1	2494.2	4621547	0	0	0	1	0	1	1	0	1	0	1	0	0	NA	NA	individually	NA	NA	NA	NA
Aedes (Ochlerotatus) sollicitans (Walker, 1856)	Aedes sollicitans	Ae. soll	-7.15	32.25	485.3	1623.5	2.16005e+07	0	0	0	1	0	0	1	1	0	1	0	1	1	1	1	individually	0	0.0243	0.9757	0
Aedes (Ochlerotatus) sticticus (Meigen, 1835)	Aedes sticticus	Ae. stic	-11.65	30.85	294.9	1486.4	4.33959e+07	1	1	0	1	0	0	1	0	0	1	1	0	0	1	1	individually	0	0.0079	0.9921	0
Aedes (Ochlerotatus) stimulans (Walker, 1848)	Aedes stimulans	Ae. stim	-12.35	28.25	801.1	1309	1.94282e+07	0	0	0	1	0	0	1	0	0	1	1	0	0	1	1	individually	0	0.0075	0.9925	0
Aedes (Ochlerotatus) taeniorhynchus (Wiedemann, 1821)	Aedes taeniorhynchus	Ae. taen	0.45	32.45	500.5	2569.7	2.74858e+07	0	0	0	1	0	1	1	1	1	1	1	1	1	1	1	individually	0.0006	0.0581	0.9358	0.0054
Aedes (Catageiomyia) tarsalis (Newstead, 1907)	Aedes tarsalis	Ae. tars	13.95	34.55	388.8	2435.1	1.49538e+07	0	0	1	0	0	0	NA	NA	NA	NA	NA	NA	NA	NA	NA	individually	NA	NA	NA	NA
Aedes (Diceromyia) taylori (Edwards, 1936)	Aedes taylori	Ae. tayl	18.65	39.45	1075.8	1160.8	7.41758e+06	0	0	1	0	0	0	1	1	1	0	1	0	0	NA	NA	individually	0	0.0833	0.9167	0
Aedes (Tanakaius) togoi (Theobald, 1907)	Aedes togoi	Ae. togo	-4.55	29.05	1177.5	4267.4	2.81313e+07	1	0	0	0	0	0	1	1	1	0	1	1	1	1	1	individually	NA	NA	NA	NA
Aedes (Protomacleaya) triseriatus (Say, 1823)	Aedes triseriatus	Ae. tris	-8.25	31.75	835.6	1549.1	2.1491e+07	0	0	0	1	0	0	1	1	1	0	1	0	0	1	1	individually	0	0.0208	0.846	0.1332
Aedes (Ochlerotatus) trivittatus (Coquillett, 1902)	Aedes trivittatus	Ae. triv	-10.55	32.45	301.9	1377.2	2.24801e+07	0	0	0	1	0	1	1	0	0	1	1	0	0	1	0	individually	0.0016	0.0544	0.944	0
Aedes (Stegomyia) unilineatus (Theobald, 1906)	Aedes unilineatus	Ae. unil	-11.75	39.45	322.3	1121.8	1.65401e+07	1	0	1	0	0	0	1	1	1	0	1	0	0	1	1	individually	NA	NA	NA	NA
Aedes (Aedimorphus) vexans (Meigen, 1830)	Aedes vexans	Ae. vexa	-11.75	33.15	234.3	1583.8	89312086	1	1	1	1	1	0	1	1	0	1	1	0	0	1	1	individually	0.0001	0.2403	0.7592	0.0004
Aedes (Ochlerotatus) vigilax (Skuse, 1889)	Aedes vigilax	Ae. vigi	8.35	33.15	416.4	1938.8	1.16182e+07	1	0	0	0	1	0	1	0	0	1	0	1	1	1	1	individually	0	0.0473	0.9527	0
Aedes (Fredwardsius) vittatus (Bigot, 1861)	Aedes vittatus	Ae. vitt	9.65	35.95	352.1	3194.8	4.43277e+07	1	1	1	0	0	0	1	1	1	1	1	0	0	1	1	individually	0	0.3143	0.6857	0
Anopheles (Nyssorhynchus) albimanus (Wiedemann, 1821)	Anopheles albimanus	An. albi	13.85	33.55	475.6	7296.3	2.79752e+07	0	0	0	1	0	1	1	1	1	1	1	1	0	short-term	0	individually clustered	0	0.0258	0.9742	0
Anopheles (Nyssorhynchus) albitarsis (Lynch Arribálzaga, 1878)	Anopheles albitarsis	An. albit	11.75	32.85	1134.1	3269.4	2.52168e+07	0	0	0	1	0	1	1	1	0	1	1	0	0	0	0	individually clustered	0.0068	0.1202	0.873	0
Anopheles (Cellia) amictus (Edwards, 1921)	Anopheles amictus	An. amic	10.85	36.45	465.4	1399.4	9.57454e+06	1	0	0	0	1	0	1	1	0	1	1	0	0	0	0	individually clustered	0	0.087	0.913	0
Anopheles (Nyssorhynchus) aquasalis (Curry, 1932)	Anopheles aquasalis	An. aqua	22.05	31.35	1790.5	3596.9	1.68606e+07	0	0	0	1	0	1	1	0	0	1	1	1	1	0	0	individually clustered	0	0	1	0
Anopheles (Cellia) arabiensis (Patton 1905)	Anopheles arabiensis	An. arab	11.85	41.05	6.7	1643.9	2.41581e+07	1	0	1	0	0	0	1	1	1	1	1	1	0	short-term	0	individually clustered	0	0.0009	0.9991	0
Anopheles (Anopheles) atroparvus (Thiel, 1927)	Anopheles atroparvus	An. atro	-2.35	33.35	450.2	1022.8	3.28471e+07	1	1	0	0	0	0	1	1	1	1	1	1	0	0	0	individually clustered	0	0.0107	0.9893	0
Anopheles (Anopheles) bancroftii (Giles, 1902)	Anopheles bancroftii	An. banc	11.65	34.45	865.9	3389.4	10433485	1	0	0	0	1	0	1	0	0	1	1	0	0	0	0	individually clustered	0	0.0222	0.9778	0
Anopheles (Anopheles) barbirostris (van der Wulp, 1884)	Anopheles barbirostris	An. barb	15.75	33.85	1088	4978.6	2.63631e+07	1	0	0	0	1	0	1	1	1	1	1	0	0	0	0	individually clustered	0	0	1	0
Anopheles (Kerteszia) bellator (Dyar & Knab, 1906)	Anopheles bellator	An. bell	14.65	30.15	2128.8	2132.4	9.77419e+06	0	0	0	1	0	1	1	0	1	0	1	0	0	0	0	individually clustered	NA	NA	NA	NA
Anopheles (Nyssorhynchus) braziliensis (Chagas, 1907)	Anopheles braziliensis	An. braz	21.45	32.05	1735.2	3611.2	1.61501e+07	0	0	0	1	0	1	1	0	0	1	1	0	0	0	0	individually clustered	NA	NA	NA	NA
Anopheles (Cellia) brunnipes (Theobald, 1910)	Anopheles brunnipes	An. brun	11.95	38.55	1128.4	1708.7	1.40708e+07	0	0	1	0	0	0	1	1	0	1	1	0	0	0	0	individually clustered	NA	NA	NA	NA
Anopheles (Cellia) carnevalei (Brunhes, Le Goff & Geoffroy, 1999)	Anopheles carnevalei	An. carn	19.05	32.55	1584.5	1639.3	1.07921e+06	0	0	1	0	0	0	1	0	0	1	1	0	0	0	0	individually clustered	NA	NA	NA	NA
Anopheles (Cellia) cinereus (Theobald, 1901)	Anopheles cinereus	An. cine	10.15	29.45	452.8	1121	2.1356e+07	1	1	1	0	0	0	1	0	0	1	1	0	0	0	0	individually clustered	0	0.0046	0.9954	0
Anopheles (Anopheles) claviger (Meigen, 1804)	Anopheles claviger	An. clav	-4.55	24.75	535.7	1652.5	4.84894e+07	1	1	1	0	0	0	1	1	1	1	1	0	0	0	0	individually clustered	0	0.0093	0.9907	0
Anopheles (Anopheles) coustani (Laveran, 1900)	Anopheles coustani	An. cous	10.55	35.95	337.5	1862.5	2.70717e+07	1	0	1	0	0	0	1	1	0	1	1	1	0	0	0	individually clustered	0.0047	0.0153	0.98	0
Anopheles (Anopheles) crucians (Wiedemann, 1828)	Anopheles crucians	An. cruc	-1.65	31.75	922.8	1595.5	2.20428e+07	0	0	0	1	0	0	1	0	0	1	1	1	0	0	0	individually clustered	0	0.0404	0.9577	0.0018
Anopheles (Kerteszia) cruzii (Dyar & Knab, 1908)	Anopheles cruzii	An. cruz	7.85	29.45	1398.1	2243.5	1.84718e+07	0	0	0	1	0	1	1	0	1	0	1	0	0	0	0	individually clustered	0	0.3265	0.6735	0
Anopheles (Cellia) culicifacies (Giles, 1901)	Anopheles culicifacies	An. culi	6.85	38.25	577.4	3199.5	2.61662e+07	1	0	1	0	0	0	1	1	0	1	1	1	0	0	0	individually clustered	0	0.0016	0.9984	0
Anopheles (Nyssorhynchus) darlingi (Root, 1926)	Anopheles darlingi	An. darl	19.35	32.75	1344.1	4168.5	1.79689e+07	0	0	0	1	0	1	1	1	0	1	1	1	0	0	0	individually clustered	0	0.0034	0.9966	0
Anopheles (Cellia) fluviatilis (James, 1902)	Anopheles fluviatilis	An. fluv	3.15	38.45	388.7	1639.6	2.29708e+07	1	0	0	0	0	0	1	1	0	1	1	0	0	0	0	individually clustered	0	0.002	0.998	0
Anopheles (Cellia) funestus (Giles, 1900)	Anopheles funestus	An. fune	14.75	37.05	559.8	1817.6	2.45163e+07	0	0	1	0	0	0	1	1	0	1	1	0	0	short-term	0	individually clustered	0.0001	0.003	0.9969	0
Anopheles (Cellia) gambiae s.s. (Giles, 1902)	Anopheles gambiae s.s.	An. gamb	15.65	38.75	353.7	2327.5	2.54493e+07	1	0	1	0	0	0	1	1	1	1	1	0	0	short-term	0	individually clustered	0.0001	0.0039	0.996	0
Anopheles (Anopheles) grabhamii (Theobald, 1901)	Anopheles grabhamii	An. grab	20.45	29.95	1045.2	1125.8	9.67973e+06	0	0	0	1	0	0	1	1	0	1	1	1	0	0	0	individually clustered	NA	NA	NA	NA
Anopheles (Cellia) hancocki (Edwards, 1929)	Anopheles hancocki	An. hanc	15.95	36.45	414.9	2883.2	9.70977e+06	0	0	1	0	0	0	1	0	0	1	1	0	0	0	0	individually clustered	NA	NA	NA	NA
Anopheles (Anopheles) hyrcanus (Pallas, 1771)	Anopheles hyrcanus	An. hyrc	-5.35	31.35	223	5733.9	4.17538e+07	1	1	1	0	0	0	1	0	0	1	1	1	0	0	0	individually clustered	0	0.1429	0.8571	0
Anopheles (Anopheles) labranchiae (Falleroni, 1926)	Anopheles labranchiae	An. labr	4.05	34.95	219.6	1084.8	9.28975e+06	1	1	1	0	0	0	1	1	1	1	1	1	0	0	0	individually clustered	0	0	1	0
Anopheles (Cellia) litoralis (King, 1932)	Anopheles litoralis	An. lito	23.05	30.35	1605.5	1626.7	625653	1	0	0	0	0	0	1	1	1	1	0	1	1	0	0	individually clustered	NA	NA	NA	NA
Anopheles (Cellia) maculipalpis (Giles, 1902)	Anopheles maculipalpis	An. maculipa	12.85	31.05	687.1	1862.5	2.05016e+07	0	0	1	0	0	0	1	1	0	1	1	0	0	0	0	individually clustered	0	0	1	0
Anopheles (Anopheles) maculipennis (Meigen, 1818)	Anopheles maculipennis	An. macu	-7.15	26.55	418.6	1419.5	4.70194e+07	1	1	1	0	0	0	1	1	0	1	1	1	0	0	0	individually clustered	0	0.0353	0.9647	0
Anopheles (Anopheles) mediopunctatus (Lutz, 1903)	Anopheles mediopunctatus	An. medi	21.25	32.25	2169	3469	1.41542e+07	0	0	0	1	0	1	1	0	0	1	1	0	0	0	0	individually clustered	NA	NA	NA	NA
Anopheles (Cellia) melas (Theobald, 1903)	Anopheles melas	An. mela	18.45	37.35	649.4	2394	8.01286e+06	0	0	1	0	0	0	1	0	0	1	0	1	1	1	0	individually clustered	NA	NA	NA	NA
Anopheles (Cellia) merus (Dönitz, 1902)	Anopheles merus	An. meru	9.45	31.55	485.4	1348.2	5.92988e+06	0	0	1	0	0	0	1	1	1	1	1	1	1	0	0	individually clustered	NA	NA	NA	NA
Anopheles (Cellia) moucheti (Evans, 1923)	Anopheles moucheti	An. mouc	19.05	37.05	1058.7	1871	8.2818e+06	0	0	1	0	0	0	1	0	0	1	1	0	0	0	0	individually clustered	0	0	1	0
Anopheles (Kerteszia) neivai (Howard, Dyar & Knab, 1913)	Anopheles neivai	An. neiv	16.85	31.15	1534.5	7687.2	15971520	0	0	0	1	0	1	1	0	1	0	1	0	0	0	0	individually clustered	0	0.2	0.8	0
Anopheles (Anopheles) neomaculipalpus (Curry, 1931)	Anopheles neomaculipalpus	An. neom	17.25	32.15	1150.4	3014.1	1.88292e+07	0	0	0	1	0	1	1	1	0	1	1	0	0	0	0	individually clustered	NA	NA	NA	NA
Anopheles (Cellia) nili (Theobald, 1904)	Anopheles nili	An. nili	18.05	37.65	647.2	1871	2.21943e+07	0	0	1	0	0	0	1	0	0	1	1	0	0	0	0	individually clustered	0	0.0021	0.9979	0
Anopheles (Nyssorhynchus) nuneztovari (Gabaldón, 1940)	Anopheles nuneztovari	An. nune	18.45	32.95	1626.7	4274.3	1.36885e+07	0	0	0	1	0	1	1	1	1	1	1	0	0	0	0	individually clustered	0	0.0161	0.9839	0
Anopheles (Nyssorhynchus) oswaldoi (Peryassú, 1922)	Anopheles oswaldoi	An. oswa	18.45	32.75	1292.6	3430.9	1.7102e+07	0	0	0	1	0	1	1	1	0	1	1	0	0	0	0	individually clustered	0	0	1	0
Anopheles (Anopheles) paludis (Theobald, 1900)	Anopheles paludis	An. palu	17.95	33.65	1058.1	2995	1.49049e+07	0	0	1	0	0	0	NA	NA	NA	NA	NA	NA	NA	NA	0	individually clustered	0	0	1	0
Anopheles (Cellia) pharoensis (Theobald, 1901)	Anopheles pharoensis	An. phar	12.15	37.25	351.6	1623.8	2.70146e+07	1	0	1	0	0	0	1	1	0	1	1	0	0	0	0	individually clustered	0	0.0011	0.9989	0
Anopheles (Anopheles) plumbeus (Stephens, 1828)	Anopheles plumbeus	An. plum	-3.05	25.45	595.5	1877.8	2.75237e+07	1	1	1	0	0	0	1	1	1	0	1	0	0	1	0	individually clustered	0	0.4	0.6	0
Anopheles (Anopheles) pseudopunctipennis (Theobald, 1901)	Anopheles pseudopunctipennis	An. pseu	7.35	35.05	337.9	3011.8	2.94445e+07	0	0	0	1	0	1	1	1	0	1	1	0	0	0	0	individually clustered	0	0.0085	0.9915	0
Anopheles (Cellia) pulcherrimus (Theobald, 1902)	Anopheles pulcherrimus	An. pulc	3.85	39.15	222.3	604.9	2.98771e+07	1	0	0	0	0	0	1	1	0	1	1	0	0	0	0	individually clustered	0	0	1	0
Anopheles (Anopheles) punctimacula (Dyar & Knab, 1906)	Anopheles punctimacula	An. punctima	18.65	32.25	1150.4	4237	1.88116e+07	0	0	0	1	0	1	1	0	0	1	1	0	0	0	0	individually clustered	0	0	1	0
Anopheles (Anopheles) punctipennis (Say, 1823)	Anopheles punctipennis	An. punc	-9.55	31.95	525.6	1567.6	2.24269e+07	0	0	0	1	0	1	1	1	1	1	1	0	0	0	0	individually clustered	0	0.0162	0.9717	0.0121
Anopheles (Anopheles) quadrimaculatus (Say, 1824)	Anopheles quadrimaculatus	An. quad	-6.85	32.85	824.4	1492.9	2.16963e+07	0	0	0	1	0	0	1	0	0	1	1	0	0	short-term	0	individually clustered	0	0.1037	0.8963	0
Anopheles (Cellia) rufipes (Gough, 1910)	Anopheles rufipes	An. rufi	9.85	38.85	118.2	1850.1	2.55997e+07	0	0	1	0	0	0	1	1	0	1	1	0	0	0	0	individually clustered	0	0	1	0
Anopheles (Anopheles) sacharovi (Favre, 1903)	Anopheles sacharovi	An. sach	-6.75	33.55	302.5	1372.1	34645961	1	1	1	0	0	0	1	1	1	1	1	1	1	0	0	individually clustered	0	0.0049	0.9951	0
Anopheles (Cellia) sergentii (Theobald, 1907)	Anopheles sergentii	An. serg	6.65	38.75	6.2	524.6	1.77881e+07	1	1	1	0	0	0	1	1	0	1	1	1	0	0	0	individually clustered	0	0.0074	0.9926	0
Anopheles (Cellia) stephensi (Liston, 1901)	Anopheles stephensi	An. step	4.85	41.45	126.9	3730.6	2.05408e+07	1	0	0	0	0	0	1	1	1	1	1	1	0	0	0	individually clustered	0	0.0016	0.9984	0
Anopheles (Cellia) subpictus (Grassi, 1899)	Anopheles subpictus	An. subp	6.55	39.85	215.2	3617.1	3.06427e+07	1	0	0	0	1	0	1	1	1	1	1	1	1	0	0	individually clustered	0	0	1	0
Anopheles (Cellia) superpictus (Grassi, 1899)	Anopheles superpictus	An. supe	-0.55	35.05	34.8	1527.3	36407660	1	1	1	0	0	0	1	1	1	1	1	1	0	0	0	individually clustered	0	0.0046	0.9954	0
Anopheles (Nyssorhynchus) triannulatus (Neiva & Pinto, 1922)	Anopheles triannulatus	An. tria	15.65	31.75	1274.5	4157.8	1.71709e+07	0	0	0	1	0	1	1	0	0	1	1	1	0	0	0	individually clustered	0.0087	0.0909	0.9004	0
Anopheles (Anopheles) walkeri (Theobald, 1901)	Anopheles walkeri	An. walk	-13.05	30.55	488.4	1438.8	2.13802e+07	0	0	0	1	0	0	1	0	0	1	1	0	0	1	0	individually clustered	0	0	1	0
Anopheles (Cellia) wellcomei (Theobald, 1904)	Anopheles wellcomei	An. well	15.95	39.95	418.9	2005.8	2.00652e+07	0	0	1	0	0	0	NA	NA	NA	NA	NA	NA	NA	NA	0	individually clustered	0	0	1	0
Anopheles (Anopheles) ziemanni (Grünberg, 1902)	Anopheles ziemanni	An. ziem	11.25	32.25	467.1	3514.5	2.58703e+07	0	0	1	0	0	0	NA	NA	NA	NA	NA	NA	NA	NA	0	individually clustered	0	0.1	0.9	0
Armigeres (Armigeres) subalbatus (Coquillett, 1898)	Armigeres subalbatus	Ar. suba	-3.55	35.25	631.3	4291.8	1.87086e+07	1	0	0	0	0	0	1	1	1	0	1	0	0	1	1	individually	0	0.0541	0.9459	0
Coquillettidia (Coquillettidia) fuscopennata (Theobald, 1903)	Coquillettidia fuscopennata	Cq. fusc	9.35	32.05	495.5	1817.6	8.05272e+06	0	0	1	0	0	0	NA	NA	NA	NA	NA	NA	NA	NA	0	Raft	0	0.0026	0.9969	0.0004
Coquillettidia (Coquillettidia) linealis (Skuse, 1889)	Coquillettidia linealis	Cq. line	5.05	28.35	452.3	1642.7	8.14869e+06	0	0	0	0	1	0	1	0	0	1	1	0	0	0	0	Raft	0	0.1489	0.8511	0
Coquillettidia (Coquillettidia) perturbans (Walker, 1856)	Coquillettidia perturbans	Cq. pert	-11.35	31.65	327.6	1615.5	2.13802e+07	0	0	0	1	0	0	1	0	0	1	1	0	0	0	0	Raft	0	0.0906	0.9083	0.0011
Coquillettidia (Coquillettidia) richiardii (Ficalbi, 1889)	Coquillettidia richiardii	Cq. rich	-7.15	25.15	535	1428.8	2.96541e+07	1	1	1	0	0	0	1	0	0	1	1	1	0	0	0	Raft	0	0.1176	0.8824	0
Coquillettidia (Rhynchotaenia) venezuelensis (Theobald, 1912)	Coquillettidia venezuelensis	Cq. vene	13.35	32.15	869.4	3371.7	1.94461e+07	0	0	0	1	0	1	1	0	0	1	1	0	0	0	0	Raft	0.0027	0.0907	0.904	0.0027
Culex (Aedinus) accelerans (Root, 1927)	Culex accelerans	Cx. acce	22.15	30.65	2907.6	3003.4	1.00102e+07	0	0	0	1	0	1	NA	NA	NA	NA	NA	NA	NA	NA	0	Raft	NA	NA	NA	NA
Culex (Culex) annulirostris (Skuse, 1889)	Culex annulirostris	Cx. annu	5.85	36.25	213.3	2770.3	1.04393e+07	1	0	0	0	1	0	1	1	0	1	1	1	0	0	0	Raft	0.0001	0.1761	0.8224	0.0014
Culex (Culex) annulus (Theobald, 1901)	Culex annulus	Cx. annulu	NA	NA	NA	NA	1.32167e+07	1	0	0	0	0	0	1	1	1	0	1	1	1	0	0	Raft	NA	NA	NA	NA
Culex (Culex) antennatus (Becker, 1903)	Culex antennatus	Cx. ante	8.15	40.35	1.7	1758.7	2.16477e+07	1	0	1	0	0	0	1	1	0	1	1	1	0	0	0	Raft	0	0.0301	0.9699	0
Culex (Oculeomyia) bitaeniorhynchus (Giles, 1901)	Culex bitaeniorhynchus	Cx. bita	-4.75	34.85	392.3	4579.3	65565754	1	0	1	0	1	0	1	1	0	1	1	0	0	0	0	Raft	0	0.4236	0.5764	0
Culex (Culex) coronator (Dyar & Knab, 1906)	Culex coronator	Cx. coro	5.35	34.55	500.5	3223.7	2.89683e+07	0	0	0	1	0	1	1	1	1	1	1	0	0	0	0	Raft	0	0.1053	0.8947	0
Culex (Melanoconion) erraticus (Dyar & Knab, 1906)	Culex erraticus	Cx. erra	-4.05	34.25	849.4	1918	3.50536e+07	0	0	0	1	0	1	1	0	0	1	1	0	0	0	0	Raft	0.0081	0.5785	0.2607	0.1526
Culex (Culex) fuscocephala (Theobald, 1907)	Culex fuscocephala	Cx. fusc	10.35	35.35	922.9	4173.9	1.86251e+07	1	0	0	0	0	0	1	1	1	1	1	0	0	0	0	Raft	0	0.0233	0.9767	0
Culex (Culex) gelidus (Theobald, 1901)	Culex gelidus	Cx. geli	16.25	35.05	922.9	4270.7	1.9074e+07	1	0	0	0	1	0	1	1	1	1	1	0	0	0	0	Raft	0	0.0054	0.9946	0
Culex (Barraudius) modestus (Ficalbi, 1890)	Culex modestus	Cx. mode	-4.65	30.65	309.1	1154.4	3.97068e+07	1	1	1	0	0	0	1	1	0	1	1	1	0	0	0	Raft	0	0.8704	0.1111	0.0185
Culex (Culex) neavei (Theobald, 1906)	Culex neavei	Cx. neav	6.85	31.55	352.2	1887	1.55101e+07	0	0	1	0	0	0	NA	NA	NA	NA	NA	NA	NA	NA	0	Raft	0	0.2727	0.7273	0
Culex (Culex) nigripalpus (Theobald, 1901)	Culex nigripalpus	Cx. nigr	4.75	34.25	856.5	3099	2.69459e+07	0	0	0	1	0	1	1	1	1	1	1	1	1	0	0	Raft	0.0004	0.1153	0.8811	0.0032
Culex (Melanoconion) ocossa (Dyar & Knab, 1919)	Culex ocossa	Cx. ocos	14.55	29.75	1513.1	3371.2	1.54142e+07	0	0	0	1	0	1	1	1	0	1	1	0	0	0	0	individually	0	0	1	0
Culex (Melanoconion) pedroi (Sirivanakarn & Belkin, 1981)	Culex pedroi	Cx. pedr	16.05	30.65	1743.6	3348.4	1.85861e+07	0	0	0	1	0	1	NA	NA	NA	NA	NA	NA	NA	NA	0	Raft	0	0.5263	0.4737	0
Culex (Culex) perexiguus (Theobald, 1903)	Culex perexiguus	Cx. pere	2.85	37.65	24.3	1394.7	1.98313e+07	1	1	1	0	0	0	1	1	0	1	1	1	0	0	0	Raft	0	0.4852	0.503	0.0118
Culex (Culex) perfuscus (Edwards, 1914)	Culex perfuscus	Cx. perf	19.75	32.35	1378.8	2741.9	1.63268e+07	0	0	1	0	0	0	NA	NA	NA	NA	NA	NA	NA	NA	0	Raft	NA	NA	NA	NA
Culex (Culex) pipiens s.s. (Linnaeus, 1758)	Culex pipiens s.s.	Cx. pipi	-5.35	30.55	324.1	1958.6	4.02471e+07	1	1	1	0	0	0	1	1	1	1	1	1	0	0	0	Raft	0.0005	0.3171	0.682	0.0003
Culex (Nicaromyia) poicilipes (Theobald, 1903)	Culex poicilipes	Cx. poic	11.75	35.15	341.8	1758.7	1.60391e+07	1	0	1	0	0	0	1	1	1	1	1	0	0	0	0	Raft	0.0177	0.2124	0.7699	0
Culex (Melanoconion) portesi (Sénévet & Abonnenc, 1941)	Culex portesi	Cx. port	21.55	31.15	1974.6	3575.8	1.11501e+07	0	0	0	1	0	1	1	0	0	1	1	0	0	0	0	Raft	0	0	1	0
Culex (Culex) quinquefasciatus (Say, 1823)	Culex quinquefasciatus	Cx. quin	6.65	39.35	215.3	4239.9	4.5784e+07	1	0	1	0	0	0	1	1	1	1	1	1	0	0	0	Raft	0.0001	0.5773	0.422	0.0007
Culex (Culex) restuans (Theobald, 1901)	Culex restuans	Cx. rest	-8.65	34.35	488.4	1531.9	2.16151e+07	0	0	0	1	0	0	1	1	1	1	1	0	0	0	0	Raft	0	0.9184	0.0816	0
Culex (Eumelanomyia) rubinotus (Theobald, 1906)	Culex rubinotus	Cx. rubi	11.65	34.05	336.6	2435.1	1.709e+07	0	0	1	0	0	0	1	0	1	0	1	0	0	0	0	Raft	NA	NA	NA	NA
Culex (Culex) salinarius (Coquillett, 1904)	Culex salinarius	Cx. sali	-6.75	33.45	491.2	1511.5	2.13937e+07	0	0	0	1	0	0	1	1	1	1	1	0	0	0	0	Raft	0	0.2015	0.7839	0.0147
Culex (Culex) sitiens (Wiedemann, 1828)	Culex sitiens	Cx. siti	10.85	34.15	908.9	4402.2	4.13321e+07	1	0	1	0	1	0	1	1	1	1	1	1	1	0	0	Raft	0	0.4305	0.565	0.0045
Culex (Melanoconion) spissipes (Theobald, 1903)	Culex spissipes	Cx. spis	17.95	31.55	480.4	3442.9	1.6417e+07	0	0	0	1	0	1	1	0	0	1	1	0	0	0	0	Raft	0.025	0.825	0.125	0.025
Culex (Melanoconion) taeniopus (Dyar & Knab, 1907)	Culex taeniopus	Cx. taen	15.55	32.35	736.2	3175	2.8803e+07	0	0	0	1	0	1	1	0	0	1	1	0	0	0	0	Raft	0	0.1505	0.8172	0.0323
Culex (Culex) tarsalis (Coquillett, 1896)	Culex tarsalis	Cx. tars	-10.45	37.85	117.7	1456.9	2.13802e+07	0	0	0	1	0	0	1	1	1	1	1	1	0	short-time	0	Raft	0.0001	0.7535	0.2459	0.0005
Culex (Culex) theileri (Theobald, 1903)	Culex theileri	Cx. thei	-6.85	35.25	24.4	1720.8	5.53411e+07	1	1	1	0	0	0	1	1	1	1	1	1	1	0	0	Raft	0	0.0746	0.9254	0
Culex (Culex) torrentium (Martini, 1925)	Culex torrentium	Cx. torr	-10.05	22.45	594.3	1634.7	2.90771e+07	1	1	1	0	0	0	1	1	1	1	1	0	0	0	0	Raft	NA	NA	NA	NA
Culex (Culex) tritaeniorhynchus (Giles, 1901)	Culex tritaeniorhynchus	Cx. trit	-2.85	36.95	293.6	3882	5.37208e+07	1	1	1	0	1	0	1	1	0	1	1	1	1	0	0	Raft	0	0.0043	0.9957	0
Culex (Culex) univittatus (Theobald, 1901)	Culex univittatus	Cx. univ	6.75	38.95	1.7	1908.8	3.45774e+07	1	0	1	0	0	0	1	1	1	1	1	0	0	0	0	Raft	0.0013	0.5416	0.4557	0.0013
Culex (Culex) vishnui (Theobald, 1901)	Culex vishnui	Cx. vish	16.45	34.95	1058	4752.7	1.91884e+07	1	0	0	0	1	0	1	1	1	1	1	0	0	0	0	Raft	0.0002	0.0518	0.9467	0.0013
Culex (Melanoconion) vomerifer (Komp, 1932)	Culex vomerifer	Cx. vome	16.05	31.05	1432.7	3371.7	1.22541e+07	0	0	0	1	0	1	1	0	0	1	1	0	0	0	0	Raft	0	0	1	0
Culex (Culex) zombaensis (Theobald, 1901)	Culex zombaensis	Cx. zomb	10.25	34.85	352.1	1635.2	1.27584e+07	0	0	1	0	0	0	1	NA	1	1	1	NA	NA	NA	0	Raft	NA	NA	NA	NA
Culiseta (Verrallina) annulata (Schrank, 1776)	Culiseta annulata	Cu. annu	-4.85	25.15	535.5	1652.5	3.06816e+07	1	1	1	0	0	0	1	1	1	1	1	1	1	0	0	Raft	0	0.0048	0.9952	0
Culiseta (Verrallina) inornata (Williston, 1893)	Culiseta inornata	Cu. inor	-11.95	34.85	123.9	1574.5	2.1491e+07	0	0	0	1	0	0	1	1	1	1	1	1	0	0	0	Raft	0	0.4555	0.542	0.0025
Culiseta (Austrotheobaldia) melanura (Coquillett, 1902)	Culiseta melanura	Cu. mela	-6.35	31.65	878.6	1583.1	2.13802e+07	0	0	0	1	0	0	1	0	0	1	1	0	0	0	0	Raft	0	0.8908	0.0587	0.0506
Culiseta (Culicella) morsitans (Theobald, 1901)	Culiseta morsitans	Cu. mors	-15.85	26.05	306.1	1519.5	4.75526e+07	1	1	1	1	0	0	1	0	0	1	1	1	1	1	0	Raft	0	0.8732	0.1268	0
Eretmapodites (NA) chrysogaster (Graham, 1909)	Eretmapodites chrysogaster	Er. chry	13.95	32.55	718.6	3154.6	1.14236e+07	0	0	1	0	0	0	1	0	0	1	1	0	0	0	0	individually	0	1	0	0
Haemagogus (Conopostegus) leucocelaenus (Dyar & Shannon, 1924)	Haemagogus leucocelaenus	Hg. leuc	11.15	31.35	958	2205.9	1.68023e+07	0	0	0	1	0	1	1	1	1	0	1	0	0	1	0	individually	0	0.1489	0.8511	0
Haemagogus (Haemagogus) mesodentatus (Komp & Kumm, 1938)	Haemagogus mesodentatus	Hg. meso	10.75	34.05	862.7	3649.4	2.22987e+06	0	0	0	1	0	0	1	1	1	0	1	0	0	1	0	individually	NA	NA	NA	NA
Haemagogus (Haemagogus) spegazzinii (Brèthes, 1912)	Haemagogus spegazzinii	Hg. speg	4.75	33.95	168.2	2012.5	1.65544e+07	0	0	0	1	0	1	1	0	1	0	1	0	0	1	0	individually	NA	NA	NA	NA
Limatus (Limatus) asulleptus (Theobald, 1903)	Limatus asulleptus	Li. asul	12.95	30.05	2474.6	5260.3	1.2924e+07	0	0	0	1	0	1	1	1	1	0	1	0	0	0	0	NA	NA	NA	NA	NA
Mansonia (Mansonioides) africana (Theobald, 1901)	Mansonia africana	Ma. afri	11.85	33.65	397.1	2395	1.71721e+07	0	0	1	0	0	0	1	0	0	1	1	0	0	0	0	under water	0.0039	0.0147	0.9814	0
Mansonia (Mansonioides) septempunctata (Theobald, 1905)	Mansonia septempunctata	Ma. sept	5.25	28.75	769.9	2067.9	1.00384e+07	1	0	0	0	1	0	1	0	0	1	1	0	0	0	0	under water	0	0.25	0.75	0
Mansonia (Mansonia) titillans (Walker, 1848)	Mansonia titillans	Ma. titi	9.25	32.05	972.9	2907.6	2.91284e+07	0	0	0	1	0	1	1	0	0	1	1	0	0	0	0	under water	0.0016	0.114	0.8844	0
Mansonia (Mansonioides) uniformis (Theobald, 1901)	Mansonia uniformis	Ma. unif	-0.15	34.85	453.7	3493.2	4.35591e+07	1	0	1	0	1	0	1	1	0	1	1	1	0	0	0	under water	0.0032	0.0335	0.9633	0
Psorophora (Janthinosoma) albigenu (Lutz, 1908) (In Peryassú 1908)	Psorophora albigenu	Ps. albi	9.25	30.95	1054.9	3371.7	1.69796e+07	0	0	0	1	0	1	1	1	1	1	1	0	0	1	0	individually	0	0.1504	0.8496	0
Psorophora (Psorophora) ciliata (Fabricius, 1794)	Psorophora ciliata	Ps. cili	-7.25	33.55	671.4	1656.2	3.85315e+07	0	0	0	1	0	1	1	1	1	1	1	0	0	1	1	individually	0	0.0241	0.9759	0
Psorophora (Grabhamia) columbiae (Dyar & Knab, 1906)	Psorophora columbiae	Ps. colu	-3.35	33.95	295.8	1620.2	2.1714e+07	0	0	0	1	0	0	1	1	0	1	1	1	0	1	0	individually	0	0.002	0.998	0
Psorophora (Grabhamia) confinnis (Lynch Arribálzaga, 1891)	Psorophora confinnis	Ps. conf	6.55	34.25	167.7	3367.6	2.874e+07	0	0	0	1	0	1	1	1	1	1	1	0	0	1	0	individually	0	0.0674	0.9326	0
Psorophora (Janthinosoma) ferox (von Humboldt, 1819)	Psorophora ferox	Ps. fero	-5.75	32.05	875	2665	3.90877e+07	0	0	0	1	0	1	1	0	0	1	1	0	0	1	1	individually	0	0.0685	0.9297	0.0018
Sabethes (Sabethoides) chloropterus (von Humboldt, 1819)	Sabethes chloropterus	Sa. chlo	13.15	32.15	1054.9	4169.7	1.88691e+07	0	0	0	1	0	1	1	0	1	0	1	0	0	0	0	individually	0	0	1	0
Trichoprosopon (NA) digitatum (Rondani, 1848)	Trichoprosopon digitatum	Tr. digi	17.05	31.75	1705.5	6817.8	1.92687e+07	0	0	0	1	0	1	1	0	1	0	1	0	0	0	0	Raft	0	0.4545	0.5455	0
Uranotaenia (Pseudoficalbia) sapphirina (Osten Sacken, 1868)	Uranotaenia sapphirina	Ur. sapp	-7.45	31.65	872.1	1583.1	2.16312e+07	0	0	0	1	0	1	1	0	0	1	1	0	0	0	0	Raft	0	0.0247	0.037	0.037
Wyeomyia (Uncertain: Wyeomyia) melanocephala (Dyar & Knab, 1906)	Wyeomyia melanocephala	Wy. mela	19.95	32.25	1281.2	5020.7	1.69258e+07	0	0	0	1	0	1	1	0	1	0	1	0	0	NA	0	NA	NA	NA	NA	NA
Wyeomyia (Uncertain: Wyeomyia) occulta (Bonne-Wepster & Bonne, 1919)	Wyeomyia occulta	Wy. occu	21.35	31.85	2324.2	4187.7	1.30519e+07	0	0	0	0	0	1	1	0	1	0	1	0	0	NA	0	NA	NA	NA	NA	NA

## Sheet: Source ID
Scientific_name with descriptor	Species	Abbreviation	tmin_native	tmax_native	precip_min_native	precip_max_native	Distribution_native_km2_whole_country_area	Continents_native	Oviposition	Water	Egg survives without water/Proven_desiccation_resistance	egglaying_strategy	host
Aedeomyia (Aedomyia) squamipennis (Lynch Arribálzaga, 1878)	Aedeomyia squamipennis	Ad. squa	Karger et al. 2017;Karger et al. 2021	Karger et al. 2017;Karger et al. 2021	Karger et al. 2017;Karger et al. 2021	Karger et al. 2017;Karger et al. 2021	Wilkerson et al. 2021	Petersen & Linley 1995	Martin et al. 2024	Boehmler 2022	Boehmler 2022	loosly organized masses;Petersen & Linley 1995	Soghigian et al. 2023
Aedes (Stegomyia) aegypti aegypti (Linnaeus, 1762)	Aedes aegypti	Ae. aegy	Karger et al. 2017;Karger et al. 2021	Karger et al. 2017;Karger et al. 2021	Karger et al. 2017;Karger et al. 2021	Karger et al. 2017;Karger et al. 2021	Wilkerson et al. 2021	Powell et al. 2018	Juliano & Lounibos 2005;Christophers 1960	Wilkerson et al. 2021;Clark et al. 2004	Juliano & Lounibos 2005;Christophers 1960	Carvalho & Moreira 2017	Soghigian et al. 2023
Aedes (Stegomyia) africanus (Theobald, 1901)	Aedes africanus	Ae. afri	Karger et al. 2017;Karger et al. 2021	Karger et al. 2017;Karger et al. 2021	Karger et al. 2017;Karger et al. 2021	Karger et al. 2017;Karger et al. 2021	Wilkerson et al. 2021	Wilkerson et al. 2021	Wilkerson et al. 2021	Wilkerson et al. 2021	Wilkerson et al. 2021	Wilkerson et al. 2021	NA
Aedes (Ochlerotatus) albifasciatus (Macquart, 1838)	Aedes albifasciatus	Ae. albi	Karger et al. 2017;Karger et al. 2021	Karger et al. 2017;Karger et al. 2021	Karger et al. 2017;Karger et al. 2021	Karger et al. 2017;Karger et al. 2021	Wilkerson et al. 2021	Ludueña Almeida & Gorla 1995	Ludueña Almeida & Gorla 1995;Fontanarrosa et al. 2000	Ludueña Almeida & Gorla 1995	Ludueña Almeida & Gorla 1995	Ludueña Almeida & Gorla 1995	Soghigian et al. 2023
Aedes (Stegomyia) albopictus (Skuse, 1895)	Aedes albopictus	Ae. albo	Karger et al. 2017;Karger et al. 2021	Karger et al. 2017;Karger et al. 2021	Karger et al. 2017;Karger et al. 2021	Karger et al. 2017;Karger et al. 2021	Wilkerson et al. 2021	Medlock et al. 2015	Hawley 1988;Juliano & Lounibos 2005	Watson 1968	Hawley 1988;Juliano & Lounibos 2005	ECDC Ae. albopictus updated 2016	Soghigian et al. 2023
Aedes (Stegomyia) apicoargenteus (Theobald, 1909)	Aedes apicoargenteus	Ae. apic	Karger et al. 2017;Karger et al. 2021	Karger et al. 2017;Karger et al. 2021	Karger et al. 2017;Karger et al. 2021	Karger et al. 2017;Karger et al. 2021	Wilkerson et al. 2021	Wilkerson et al. 2021	Smith 1956;Sylla et al. 2013;Mattingly 1952	Smith 1956;Sylla et al. 2013	Sylla et al. 2013	CDC Aedes Life Cycle	Soghigian et al. 2023
Aedes (Catageiomyia) argenteopunctatus (Theobald, 1901)	Aedes argenteopunctatus	Ae. arge	Karger et al. 2017;Karger et al. 2021	Karger et al. 2017;Karger et al. 2021	Karger et al. 2017;Karger et al. 2021	Karger et al. 2017;Karger et al. 2021	Wilkerson et al. 2021	Wilkerson et al. 2021	Zahouli et al. 2017	Zahouli et al. 2017	NA	CDC Aedes Life Cycle	Soghigian et al. 2023
Aedes (Protomacleaya) argyrothorax (Bonne-Wepster & Bonne, 1920)	Aedes argyrothorax	Ae. argy	Karger et al. 2017;Karger et al. 2021	Karger et al. 2017;Karger et al. 2021	Karger et al. 2017;Karger et al. 2021	Karger et al. 2017;Karger et al. 2021	Wilkerson et al. 2021	Wilkerson et al. 2021	de Melo Silva et al. 2024;Müller et al. 2008	Feijó Almeida et al. 2020	NA	CDC Aedes Life Cycle	NA
Aedes (Ochlerotatus) atlanticus (Dyar & Knab, 1906)	Aedes atlanticus	Ae. atla	Karger et al. 2017;Karger et al. 2021	Karger et al. 2017;Karger et al. 2021	Karger et al. 2017;Karger et al. 2021	Karger et al. 2017;Karger et al. 2021	Wilkerson et al. 2021	Wilkerson et al. 2021	Wilkerson et al. 2021;Trujillo et al. 2022	Wilkerson et al. 2021	Trujillo et al. 2022	CDC Aedes Life Cycle	Soghigian et al. 2023
Aedes (Georgecraigius) atropalpus (Coquillett, 1902)	Aedes atropalpus	Ae. atro	Karger et al. 2017;Karger et al. 2021	Karger et al. 2017;Karger et al. 2021	Karger et al. 2017;Karger et al. 2021	Karger et al. 2017;Karger et al. 2021	Wilkerson et al. 2021	Medlock et al. 2015	Juliano & Lounibos 2005	Wilkerson et al. 2021	Juliano & Lounibos 2005	CDC Aedes Life Cycle	NA
Aedes (Ochlerotatus) caballus (Theobald, 1912)	Aedes caballus	Ae. caba	Karger et al. 2017;Karger et al. 2021	Karger et al. 2017;Karger et al. 2021	Karger et al. 2017;Karger et al. 2021	Karger et al. 2017;Karger et al. 2021	Wilkerson et al. 2021	Nejati et al. 2024;Steyn 1955	Nejati et al. 2024;Steyn 1955	Nejati et al. 2024;Steyn 1955	Steyn 1955	Nejati et al. 2024	Soghigian et al. 2023
Aedes (Ochlerotatus) camptorhynchus (Thomson, 1869)	Aedes camptorhynchus	Ae. camp	Karger et al. 2017;Karger et al. 2021	Karger et al. 2017;Karger et al. 2021	Karger et al. 2017;Karger et al. 2021	Karger et al. 2017;Karger et al. 2021	Wilkerson et al. 2021	Hearnden 1999	Juliano & Lounibos 2005;Weinstein et al. 1997	NZ Biosecure Aedes camptorhynchus 2007	Juliano & Lounibos 2005;Weinstein et al. 1997	NZ Biosecure Aedes camptorhynchus 2007	Soghigian et al. 2023
Aedes (Ochlerotatus) canadensis (Theobald, 1901)	Aedes canadensis	Ae. cana	Karger et al. 2017;Karger et al. 2021	Karger et al. 2017;Karger et al. 2021	Karger et al. 2017;Karger et al. 2021	Karger et al. 2017;Karger et al. 2021	Wilkerson et al. 2021	Wilkerson et al. 2021	Wilkerson et al. 2021	Wilkerson et al. 2021;Crans no Year-sp21	Wilkerson et al. 2021;Crans 2004	CDC Aedes Life Cycle	Soghigian et al. 2023
Aedes (Ochlerotatus) cantans (Meigen, 1818)	Aedes cantans	Ae. cantan	Karger et al. 2017;Karger et al. 2021	Karger et al. 2017;Karger et al. 2021	Karger et al. 2017;Karger et al. 2021	Karger et al. 2017;Karger et al. 2021	Wilkerson et al. 2021	Wilkerson et al. 2021	Magnarelli 1978;Weaver & Fashing 1981	Magnarelli 1978;Weaver & Fashing 1981;Crans no Year-sp22	Andreadis 1990;Crans 2004	CDC Aedes Life Cycle	Soghigian et al. 2023
Aedes (Ochlerotatus) cantator (Coquillett, 1903)	Aedes cantator	Ae. cant	Karger et al. 2017;Karger et al. 2021	Karger et al. 2017;Karger et al. 2021	Karger et al. 2017;Karger et al. 2021	Karger et al. 2017;Karger et al. 2021	Wilkerson et al. 2021	Wilkerson et al. 2021	ECDC 2022;Service 1977	Service 1977	Service 1977	CDC Aedes Life Cycle	Soghigian et al. 2023
Aedes (Ochlerotatus) caspius (Pallas, 1771)	Aedes caspius	Ae. casp	Karger et al. 2017;Karger et al. 2021	Karger et al. 2017;Karger et al. 2021	Karger et al. 2017;Karger et al. 2021	Karger et al. 2017;Karger et al. 2021	Wilkerson et al. 2021	Becker et al. 2020	Becker et al. 2020	Becker et al. 2020	Wilkerson et al. 2021;Service 1985	CDC Aedes Life Cycle	Soghigian et al. 2023
Aedes (Ochlerotatus) cataphylla (Dyar, 1916)	Aedes cataphylla	Ae. cata	Karger et al. 2017;Karger et al. 2021	Karger et al. 2017;Karger et al. 2021	Karger et al. 2017;Karger et al. 2021	Karger et al. 2017;Karger et al. 2021	Wilkerson et al. 2021	Becker et al. 2020	Becker et al. 2020	Becker et al. 2020	Becker et al. 2020	CDC Aedes Life Cycle	Soghigian et al. 2023
Aedes (Aedes) cinereus (Meigen, 1818)	Aedes cinereus	Ae. cine	Karger et al. 2017;Karger et al. 2021	Karger et al. 2017;Karger et al. 2021	Karger et al. 2017;Karger et al. 2021	Karger et al. 2017;Karger et al. 2021	Wilkerson et al. 2021	Becker et al. 2020	Becker et al. 2020	Becker et al. 2020	Becker et al. 2020;Crans & McNelley 1998	CDC Aedes Life Cycle	Soghigian et al. 2023
Aedes (Neomelaniconion) circumluteolus (Theobald, 1908)	Aedes circumluteolus	Ae. circ	Karger et al. 2017;Karger et al. 2021	Karger et al. 2017;Karger et al. 2021	Karger et al. 2017;Karger et al. 2021	Karger et al. 2017;Karger et al. 2021	Wilkerson et al. 2021	Wilkerson et al. 2021	Tantely et al. 2016;Logan et al. 1991	Logan et al. 1991	Logan et al. 1991	CDC Aedes Life Cycle	NA
Aedes (Ochlerotatus) communis (De Geer, 1776)	Aedes communis	Ae. comm	Karger et al. 2017;Karger et al. 2021	Karger et al. 2017;Karger et al. 2021	Karger et al. 2017;Karger et al. 2021	Karger et al. 2017;Karger et al. 2021	Wilkerson et al. 2021	Becker et al. 2020	Becker et al. 2020	Becker et al. 2020	Crans & McNelley 1998	CDC Aedes Life Cycle	Soghigian et al. 2023
Aedes (Aedimorphus) cumminsii (Theobald, 1903)	Aedes cumminsii	Ae. cumm	Karger et al. 2017;Karger et al. 2021	Karger et al. 2017;Karger et al. 2021	Karger et al. 2017;Karger et al. 2021	Karger et al. 2017;Karger et al. 2021	Wilkerson et al. 2021	Wilkerson et al. 2021	Wilkerson et al. 2021	Wilkerson et al. 2021	Wilkerson et al. 2021	CDC Aedes Life Cycle	NA
Aedes (Aedimorphus) dalzieli (Theobald, 1910)	Aedes dalzieli	Ae. dalz	Karger et al. 2017;Karger et al. 2021	Karger et al. 2017;Karger et al. 2021	Karger et al. 2017;Karger et al. 2021	Karger et al. 2017;Karger et al. 2021	Wilkerson et al. 2021	Wilkerson et al. 2021	Tantely et al. 2016	Tantely et al. 2016;Diouf et al. 2020	NA	CDC Aedes Life Cycle	Soghigian et al. 2023
Aedes (Aedimorphus) dentatus (Theobald, 1904)	Aedes dentatus	Ae. dent	Karger et al. 2017;Karger et al. 2021	Karger et al. 2017;Karger et al. 2021	Karger et al. 2017;Karger et al. 2021	Karger et al. 2017;Karger et al. 2021	Wilkerson et al. 2021	Wilkerson et al. 2021	Mohamed et al. 2017	Mohamed et al. 2017	NA	CDC Aedes Life Cycle	Soghigian et al. 2023
Aedes (Ochlerotatus) detritus (Haliday, 1833)	Aedes detritus	Ae. detr	Karger et al. 2017;Karger et al. 2021	Karger et al. 2017;Karger et al. 2021	Karger et al. 2017;Karger et al. 2021	Karger et al. 2017;Karger et al. 2021	Wilkerson et al. 2021	Becker et al. 2020	Becker et al. 2020	Becker et al. 2020	Becker et al. 2020;Blagrove et al. 2016	CDC Aedes Life Cycle	Soghigian et al. 2023
Aedes (Ochlerotatus) diantaeus (Dyar & Knab, 1913)	Aedes diantaeus	Ae. dian	Karger et al. 2017;Karger et al. 2021	Karger et al. 2017;Karger et al. 2021	Karger et al. 2017;Karger et al. 2021	Karger et al. 2017;Karger et al. 2021	Wilkerson et al. 2021	Wilkerson et al. 2021	Becker et al. 2020	Becker et al. 2020	Becker et al. 2020	CDC Aedes Life Cycle	NA
Aedes (Ochlerotatus) dorsalis (Meigen, 1830)	Aedes dorsalis	Ae. dors	Karger et al. 2017;Karger et al. 2021	Karger et al. 2017;Karger et al. 2021	Karger et al. 2017;Karger et al. 2021	Karger et al. 2017;Karger et al. 2021	Wilkerson et al. 2021	Wilkerson et al. 2021	Wilkerson et al. 2021	Wilkerson et al. 2021	Wilkerson et al. 2021	CDC Aedes Life Cycle	Soghigian et al. 2023
Aedes (Ochlerotatus) excrucians (Walker, 1856)	Aedes excrucians	Ae. excr	Karger et al. 2017;Karger et al. 2021	Karger et al. 2017;Karger et al. 2021	Karger et al. 2017;Karger et al. 2021	Karger et al. 2017;Karger et al. 2021	Wilkerson et al. 2021	Becker et al. 2020	Becker et al. 2020	Becker et al. 2020	Becker et al. 2020;Crans no Year-sp23	CDC Aedes Life Cycle	Soghigian et al. 2023
Aedes (Ochlerotatus) fulvus (Wiedemann, 1828)	Aedes fulvus	Ae. fulv	Karger et al. 2017;Karger et al. 2021	Karger et al. 2017;Karger et al. 2021	Karger et al. 2017;Karger et al. 2021	Karger et al. 2017;Karger et al. 2021	Wilkerson et al. 2021	Wilkerson et al. 2021	Hickman & Brown no year;Carpenter & LaCasse 1955	Hickman & Brown no year;Carpenter & LaCasse 1955	Hickman & Brown no year	CDC Aedes Life Cycle	Soghigian et al. 2023
Aedes (Diceromyia) furcifer (Edwards, 1913)	Aedes furcifer	Ae. furc	Karger et al. 2017;Karger et al. 2021	Karger et al. 2017;Karger et al. 2021	Karger et al. 2017;Karger et al. 2021	Karger et al. 2017;Karger et al. 2021	Wilkerson et al. 2021	Wilkerson et al. 2021	Wilkerson et al. 2021	Wilkerson et al. 2021	Reinert 1972	CDC Aedes Life Cycle	Soghigian et al. 2023
Aedes (Dahliana) geniculatus (Olivier, 1791)	Aedes geniculatus	Ae. geni	Karger et al. 2017;Karger et al. 2021	Karger et al. 2017;Karger et al. 2021	Karger et al. 2017;Karger et al. 2021	Karger et al. 2017;Karger et al. 2021	Wilkerson et al. 2021	Wilkerson et al. 2021	Wilkerson et al. 2021;Wagner & Mathis 2016	Wilkerson et al. 2021	ECDC 2022;Yates 1979;Yates 1945	CDC Aedes Life Cycle	Soghigian et al. 2023
Aedes (Ochlerotatus) hexodontus (Dyar, 1916)	Aedes hexodontus	Ae. hexo	Karger et al. 2017;Karger et al. 2021	Karger et al. 2017;Karger et al. 2021	Karger et al. 2017;Karger et al. 2021	Karger et al. 2017;Karger et al. 2021	Wilkerson et al. 2021	Becker et al. 2020	Becker et al. 2020	Becker et al. 2020	Beckel 1958	CDC Aedes Life Cycle	NA
Aedes (Aedimorphus) hirsutus (Theobald, 1901)	Aedes hirsutus	Ae. hirs	Karger et al. 2017;Karger et al. 2021	Karger et al. 2017;Karger et al. 2021	Karger et al. 2017;Karger et al. 2021	Karger et al. 2017;Karger et al. 2021	Wilkerson et al. 2021	Wilkerson et al. 2021	Yared et al. 2024	NA	NA	CDC Aedes Life Cycle	Soghigian et al. 2023
Aedes (Ochlerotatus) infirmatus (Dyar & Knab, 1906)	Aedes infirmatus	Ae. infi	Karger et al. 2017;Karger et al. 2021	Karger et al. 2017;Karger et al. 2021	Karger et al. 2017;Karger et al. 2021	Karger et al. 2017;Karger et al. 2021	Wilkerson et al. 2021	Wilkerson et al. 2021	Wilkerson et al. 2021;Jangir & Prasad 2024;NaturePest 2025	Wilkerson et al. 2021	NA	CDC Aedes Life Cycle	Soghigian et al. 2023
Aedes (Hulecoeteomyia) japonicus (Theobald, 1901)	Aedes japonicus	Ae. japo	Karger et al. 2017;Karger et al. 2021	Karger et al. 2017;Karger et al. 2021	Karger et al. 2017;Karger et al. 2021	Karger et al. 2017;Karger et al. 2021	Wilkerson et al. 2021	Medlock et al. 2015;Tanaka et al. 1979	Juliano & Lounibos 2005	ECDC Ae. japonicus updated 2014	Juliano & Lounibos 2005	CDC Aedes Life Cycle	Soghigian et al. 2023
Aedes (Neomelaniconion) lineatopennis (Ludlow, 1905)	Aedes lineatopennis	Ae. line	Karger et al. 2017;Karger et al. 2021	Karger et al. 2017;Karger et al. 2021	Karger et al. 2017;Karger et al. 2021	Karger et al. 2017;Karger et al. 2021	Wilkerson et al. 2021	Wilkerson et al. 2021	Liehne 1991	Liehne 1991	Liehne 1991	CDC Aedes Life Cycle	Soghigian et al. 2023
Aedes (Stegomyia) luteocephalus (Newstead, 1907)	Aedes luteocephalus	Ae. lute	Karger et al. 2017;Karger et al. 2021	Karger et al. 2017;Karger et al. 2021	Karger et al. 2017;Karger et al. 2021	Karger et al. 2017;Karger et al. 2021	Wilkerson et al. 2021	Wilkerson et al. 2021	Wilkerson et al. 2021;Diallo et al. 2012	Wilkerson et al. 2021;Diallo et al. 2012	NA	CDC Aedes Life Cycle	Soghigian et al. 2023
Aedes (Ochlerotatus) mcintoshi (Huang, 1985)	Aedes mcintoshi	Ae. mcin	Karger et al. 2017;Karger et al. 2021	Karger et al. 2017;Karger et al. 2021	Karger et al. 2017;Karger et al. 2021	Karger et al. 2017;Karger et al. 2021	Wilkerson et al. 2021	Wilkerson et al. 2021	Wilkerson et al. 2021	Wilkerson et al. 2021	Wilkerson et al. 2021	Metzger et al. 2022	Soghigian et al. 2023
Aedes (Ochlerotatus) melanimon (Dyar, 1924)	Aedes melanimon	Ae. mela	Karger et al. 2017;Karger et al. 2021	Karger et al. 2017;Karger et al. 2021	Karger et al. 2017;Karger et al. 2021	Karger et al. 2017;Karger et al. 2021	Wilkerson et al. 2021	Wilkerson et al. 2021	Wilkerson et al. 2021	Wilkerson et al. 2021	Wilkerson et al. 2021	CDC Aedes Life Cycle	Soghigian et al. 2023
Aedes (Stegomyia) metallicus (Edwards, 1912)	Aedes metallicus	Ae. meta	Karger et al. 2017;Karger et al. 2021	Karger et al. 2017;Karger et al. 2021	Karger et al. 2017;Karger et al. 2021	Karger et al. 2017;Karger et al. 2021	Wilkerson et al. 2021	Wilkerson et al. 2021	Zahouli et al. 2016;Onyido et al. 2010;Mattingly 1952	Mattingly 1952	Zahouli et al. 2016	CDC Aedes Life Cycle	Soghigian et al. 2023
Aedes (Ochlerotatus) mitchellae (Dyar, 1905)	Aedes mitchellae	Ae. mitc	Karger et al. 2017;Karger et al. 2021	Karger et al. 2017;Karger et al. 2021	Karger et al. 2017;Karger et al. 2021	Karger et al. 2017;Karger et al. 2021	Wilkerson et al. 2021	Wilkerson et al. 2021	Carpenter & LaCasse 1955	Carpenter & LaCasse 1955	NA	CDC Aedes Life Cycle	Soghigian et al. 2023
Aedes (Rampamyia) notoscriptus (Skuse, 1889)	Aedes notoscriptus	Ae. noto	Karger et al. 2017;Karger et al. 2021	Karger et al. 2017;Karger et al. 2021	Karger et al. 2017;Karger et al. 2021	Karger et al. 2017;Karger et al. 2021	Wilkerson et al. 2021	Wilkerson et al. 2021	Juliano & Lounibos 2005;Weinstein et al. 1997;Department of Health WA 2013	Department of Health WA 2013	Juliano & Lounibos 2005;Weinstein et al. 1997	Wilkerson et al. 2021	NA
Aedes (Aedimorphus) ochraceus (Theobald, 1901)	Aedes ochraceus	Ae. ochr	Karger et al. 2017;Karger et al. 2021	Karger et al. 2017;Karger et al. 2021	Karger et al. 2017;Karger et al. 2021	Karger et al. 2017;Karger et al. 2021	Wilkerson et al. 2021	Wilkerson et al. 2021	Wilkerson et al. 2021	Wilkerson et al. 2021	Wilkerson et al. 2021	CDC Aedes Life Cycle	Soghigian et al. 2023
Aedes (Stegomyia) opok (Corbet & Cunningham van Someren, 1962)	Aedes opok	Ae. opok	Karger et al. 2017;Karger et al. 2021	Karger et al. 2017;Karger et al. 2021	Karger et al. 2017;Karger et al. 2021	Karger et al. 2017;Karger et al. 2021	Wilkerson et al. 2021	Wilkerson et al. 2021	Huang 1990	Huang 1990	Huang 1990	CDC Aedes Life Cycle	NA
Aedes (Neomelaniconion) palpalis (Newstead, 1907)	Aedes palpalis	Ae. palp	Karger et al. 2017;Karger et al. 2021	Karger et al. 2017;Karger et al. 2021	Karger et al. 2017;Karger et al. 2021	Karger et al. 2017;Karger et al. 2021	Wilkerson et al. 2021	Wilkerson et al. 2021	NA	NA	NA	CDC Aedes Life Cycle	NA
Aedes (Skusea) pembaensis (Theobald, 1901)	Aedes pembaensis	Ae. pemb	Karger et al. 2017;Karger et al. 2021	Karger et al. 2017;Karger et al. 2021	Karger et al. 2017;Karger et al. 2021	Karger et al. 2017;Karger et al. 2021	Wilkerson et al. 2021	Wilkerson et al. 2021	Worth et al. 1961	Worth et al. 1961	NA	CDC Aedes Life Cycle	NA
Aedes (Stegomyia) polynesiensis (Marks, 1951)	Aedes polynesiensis	Ae. poly	Karger et al. 2017;Karger et al. 2021	Karger et al. 2017;Karger et al. 2021	Karger et al. 2017;Karger et al. 2021	Karger et al. 2017;Karger et al. 2021	Wilkerson et al. 2021	Wilkerson et al. 2021	Wilkerson et al. 2021;QIMR Bergofer 2016	Australian Government Department of the Environment and Energy 2019	Wilkerson et al. 2021;Ingram 1954	Australian Government Department of the Environment and Energy 2019	NA
Aedes (Ochlerotatus) punctor (Kirby, 1837)	Aedes punctor	Ae. punc	Karger et al. 2017;Karger et al. 2021	Karger et al. 2017;Karger et al. 2021	Karger et al. 2017;Karger et al. 2021	Karger et al. 2017;Karger et al. 2021	Wilkerson et al. 2021	Becker et al. 2020	Becker et al. 2020	Becker et al. 2020	Packer & Corbet 1989	CDC Aedes Life Cycle	Soghigian et al. 2023
Aedes (Ochlerotatus) scapularis (Rondani, 1848)	Aedes scapularis	Ae. scap	Karger et al. 2017;Karger et al. 2021	Karger et al. 2017;Karger et al. 2021	Karger et al. 2017;Karger et al. 2021	Karger et al. 2017;Karger et al. 2021	Wilkerson et al. 2021	Reeves et al. 2021;Petersen et al. 2024	Reeves et al. 2021	Reeves et al. 2021	Casanova & Prado 2002	CDC Aedes Life Cycle	Soghigian et al. 2023
Aedes (Stegomyia) scutellaris (Walker, 1859)	Aedes scutellaris	Ae. scut	Karger et al. 2017;Karger et al. 2021	Karger et al. 2017;Karger et al. 2021	Karger et al. 2017;Karger et al. 2021	Karger et al. 2017;Karger et al. 2021	Wilkerson et al. 2021	Wilkerson et al. 2021	Huang 1972;Wilkerson et al. 2021	NZ Biosecure Aedes scutellaris 2006	NZ Biosecure Aedes scutellaris 2006;Woodhill 1949	NZ Biosecure Aedes scutellaris 2006	Soghigian et al. 2023
Aedes (Howardina) septemstriatus (Dyar & Knab, 1907)	Aedes septemstriatus	Ae. sept	Karger et al. 2017;Karger et al. 2021	Karger et al. 2017;Karger et al. 2021	Karger et al. 2017;Karger et al. 2021	Karger et al. 2017;Karger et al. 2021	Wilkerson et al. 2021	Wilkerson et al. 2021	Franklin et al. 1958;Kumm & Novis 1937	NA	NA	CDC Aedes Life Cycle	NA
Aedes (Ochlerotatus) serratus (Theobald, 1901)	Aedes serratus	Ae. serr	Karger et al. 2017;Karger et al. 2021	Karger et al. 2017;Karger et al. 2021	Karger et al. 2017;Karger et al. 2021	Karger et al. 2017;Karger et al. 2021	Wilkerson et al. 2021	Wilkerson et al. 2021	Stein et al. 2011;de Kruijf et al. 1973	de Kruijf et al. 1973	de Kruijf et al. 1973	CDC Aedes Life Cycle	Soghigian et al. 2023
Aedes (Howardina) sexlineatus (Theobald, 1901)	Aedes sexlineatus	Ae. sexl	Karger et al. 2017;Karger et al. 2021	Karger et al. 2017;Karger et al. 2021	Karger et al. 2017;Karger et al. 2021	Karger et al. 2017;Karger et al. 2021	Wilkerson et al. 2021	Wilkerson et al. 2021	NA	NA	NA	CDC Aedes Life Cycle	NA
Aedes (Ochlerotatus) sollicitans (Walker, 1856)	Aedes sollicitans	Ae. soll	Karger et al. 2017;Karger et al. 2021	Karger et al. 2017;Karger et al. 2021	Karger et al. 2017;Karger et al. 2021	Karger et al. 2017;Karger et al. 2021	Wilkerson et al. 2021	Crans & McNelley 1998	Crans & McNelley 1998;O'MEARA 1992	Crans & McNelley 1998	Crans & McNelley 1998;Crans 2004	Crans & McNelley 1998	Soghigian et al. 2023
Aedes (Ochlerotatus) sticticus (Meigen, 1835)	Aedes sticticus	Ae. stic	Karger et al. 2017;Karger et al. 2021	Karger et al. 2017;Karger et al. 2021	Karger et al. 2017;Karger et al. 2021	Karger et al. 2017;Karger et al. 2021	Wilkerson et al. 2021	Wilkerson et al. 2021	Becker et al. 2020	Becker et al. 2020	Lindström et al. 2021;Clements 1992 p. 70	CDC Aedes Life Cycle	Soghigian et al. 2023
Aedes (Ochlerotatus) stimulans (Walker, 1848)	Aedes stimulans	Ae. stim	Karger et al. 2017;Karger et al. 2021	Karger et al. 2017;Karger et al. 2021	Karger et al. 2017;Karger et al. 2021	Karger et al. 2017;Karger et al. 2021	Wilkerson et al. 2021	Wilkerson et al. 2021	Crans 2004	Crans 2004	Wilkerson et al. 2021;Crans 2004	CDC Aedes Life Cycle	Soghigian et al. 2023
Aedes (Ochlerotatus) taeniorhynchus (Wiedemann, 1821)	Aedes taeniorhynchus	Ae. taen	Karger et al. 2017;Karger et al. 2021	Karger et al. 2017;Karger et al. 2021	Karger et al. 2017;Karger et al. 2021	Karger et al. 2017;Karger et al. 2021	Wilkerson et al. 2021	Wilkerson et al. 2021	Wilkerson et al. 2021	Wilkerson et al. 2021	Andreadis 1990	CDC Aedes Life Cycle	Soghigian et al. 2023
Aedes (Catageiomyia) tarsalis (Newstead, 1907)	Aedes tarsalis	Ae. tars	Karger et al. 2017;Karger et al. 2021	Karger et al. 2017;Karger et al. 2021	Karger et al. 2017;Karger et al. 2021	Karger et al. 2017;Karger et al. 2021	Wilkerson et al. 2021	Wilkerson et al. 2021	NA	NA	NA	CDC Aedes Life Cycle	NA
Aedes (Diceromyia) taylori (Edwards, 1936)	Aedes taylori	Ae. tayl	Karger et al. 2017;Karger et al. 2021	Karger et al. 2017;Karger et al. 2021	Karger et al. 2017;Karger et al. 2021	Karger et al. 2017;Karger et al. 2021	Wilkerson et al. 2021	Wilkerson et al. 2021	Wilkerson et al. 2021	Wilkerson et al. 2021	NA	CDC Aedes Life Cycle	Soghigian et al. 2023
Aedes (Tanakaius) togoi (Theobald, 1907)	Aedes togoi	Ae. togo	Karger et al. 2017;Karger et al. 2021	Karger et al. 2017;Karger et al. 2021	Karger et al. 2017;Karger et al. 2021	Karger et al. 2017;Karger et al. 2021	Wilkerson et al. 2021	Wilkerson et al. 2021	Juliano & Lounibos 2005;Sota 1994	Wilkerson et al. 2021	Juliano & Lounibos 2005;Sota 1994	CDC Aedes Life Cycle	NA
Aedes (Protomacleaya) triseriatus (Say, 1823)	Aedes triseriatus	Ae. tris	Karger et al. 2017;Karger et al. 2021	Karger et al. 2017;Karger et al. 2021	Karger et al. 2017;Karger et al. 2021	Karger et al. 2017;Karger et al. 2021	Wilkerson et al. 2021	Medlock et al. 2015	Giunti et al. 2023	Jerkins & Carpenter 1946	Miner 2014;Crans 2004	Miner 2014	Soghigian et al. 2023
Aedes (Ochlerotatus) trivittatus (Coquillett, 1902)	Aedes trivittatus	Ae. triv	Karger et al. 2017;Karger et al. 2021	Karger et al. 2017;Karger et al. 2021	Karger et al. 2017;Karger et al. 2021	Karger et al. 2017;Karger et al. 2021	Wilkerson et al. 2021	Wilkerson et al. 2021	Wilkerson et al. 2021	Wilkerson et al. 2021	Wilkerson et al. 2021	CDC Aedes Life Cycle	Soghigian et al. 2023
Aedes (Stegomyia) unilineatus (Theobald, 1906)	Aedes unilineatus	Ae. unil	Karger et al. 2017;Karger et al. 2021	Karger et al. 2017;Karger et al. 2021	Karger et al. 2017;Karger et al. 2021	Karger et al. 2017;Karger et al. 2021	Wilkerson et al. 2021	Yaghoobi-Ershad et al. 2016	Diallo et al. 2012;Godsey et al. 2003	Godsey et al. 2003;Zahouli et al. 2017;Naz et al. 2014	Mattingly 1952	CDC Aedes Life Cycle	NA
Aedes (Aedimorphus) vexans (Meigen, 1830)	Aedes vexans	Ae. vexa	Karger et al. 2017;Karger et al. 2021	Karger et al. 2017;Karger et al. 2021	Karger et al. 2017;Karger et al. 2021	Karger et al. 2017;Karger et al. 2021	Wilkerson et al. 2021	Wilkerson et al. 2021	Juliano & Lounibos 2005	Wilkerson et al. 2021	Juliano & Lounibos 2005;Wilkerson et al. 2021	Vector Disease Control International (VDCI)	Soghigian et al. 2023
Aedes (Ochlerotatus) vigilax (Skuse, 1889)	Aedes vigilax	Ae. vigi	Karger et al. 2017;Karger et al. 2021	Karger et al. 2017;Karger et al. 2021	Karger et al. 2017;Karger et al. 2021	Karger et al. 2017;Karger et al. 2021	Wilkerson et al. 2021	Wilkerson et al. 2021	Juliano & Lounibos 2005	Liehne 1991	Juliano & Lounibos 2005	CDC Aedes Life Cycle	Soghigian et al. 2023
Aedes (Fredwardsius) vittatus (Bigot, 1861)	Aedes vittatus	Ae. vitt	Karger et al. 2017;Karger et al. 2021	Karger et al. 2017;Karger et al. 2021	Karger et al. 2017;Karger et al. 2021	Karger et al. 2017;Karger et al. 2021	Wilkerson et al. 2021	Wilkerson et al. 2021;Díez-Fernández et al. 2018	Díez-Fernández et al. 2018;Petersen et al. 2024	Service 1970	Sudeep & Shil 2017;Service 1970;ECDC 2022	CDC Aedes Life Cycle	Soghigian et al. 2023
Anopheles (Nyssorhynchus) albimanus (Wiedemann, 1821)	Anopheles albimanus	An. albi	Karger et al. 2017;Karger et al. 2021	Karger et al. 2017;Karger et al. 2021	Karger et al. 2017;Karger et al. 2021	Karger et al. 2017;Karger et al. 2021	Wilkerson et al. 2021	Wilkerson et al. 2021	Wilkerson et al. 2021	Wilkerson et al. 2021	Wilkerson et al. 2021 p.100 (7-14 days)	Rozeboom 1936	Soghigian et al. 2023
Anopheles (Nyssorhynchus) albitarsis (Lynch Arribálzaga, 1878)	Anopheles albitarsis	An. albit	Karger et al. 2017;Karger et al. 2021	Karger et al. 2017;Karger et al. 2021	Karger et al. 2017;Karger et al. 2021	Karger et al. 2017;Karger et al. 2021	Wilkerson et al. 2021	Wilkerson et al. 2021	Chadee 1995;Zúñiga et al. 2021	Chadee 1995;Zúñiga et al. 2021	NA	CDC Anopheles Life Cycle	Soghigian et al. 2023
Anopheles (Cellia) amictus (Edwards, 1921)	Anopheles amictus	An. amic	Karger et al. 2017;Karger et al. 2021	Karger et al. 2017;Karger et al. 2021	Karger et al. 2017;Karger et al. 2021	Karger et al. 2017;Karger et al. 2021	Wilkerson et al. 2021	Wilkerson et al. 2021	Liehne 1991	Liehne 1991	NA	CDC Anopheles Life Cycle	Soghigian et al. 2023
Anopheles (Nyssorhynchus) aquasalis (Curry, 1932)	Anopheles aquasalis	An. aqua	Karger et al. 2017;Karger et al. 2021	Karger et al. 2017;Karger et al. 2021	Karger et al. 2017;Karger et al. 2021	Karger et al. 2017;Karger et al. 2021	Wilkerson et al. 2021	Wilkerson et al. 2021	Wilkerson et al. 2021	Wilkerson et al. 2021;Da Silva et al. 2006	NA	CDC Anopheles Life Cycle;Flores-Mendoza & Lourenço-de-Oliveira 1996	Soghigian et al. 2023
Anopheles (Cellia) arabiensis (Patton 1905)	Anopheles arabiensis	An. arab	Karger et al. 2017;Karger et al. 2021	Karger et al. 2017;Karger et al. 2021	Karger et al. 2017;Karger et al. 2021	Karger et al. 2017;Karger et al. 2021	Wilkerson et al. 2021	Wilkerson et al. 2021;White 1989	Wilkerson et al. 2021;Fournet et al. 2022;Sinka et al. 2010	Fournet et al. 2022;Lemrabott et al. 2020	Wilkerson et al. 2021, p.101 (10 days)	CDC Anopheles Life Cycle	Soghigian et al. 2023
Anopheles (Anopheles) atroparvus (Thiel, 1927)	Anopheles atroparvus	An. atro	Karger et al. 2017;Karger et al. 2021	Karger et al. 2017;Karger et al. 2021	Karger et al. 2017;Karger et al. 2021	Karger et al. 2017;Karger et al. 2021	Wilkerson et al. 2021	ECDC An. atroparvus updated 2014	ECDC An. atroparvus updated 2014;Sinka et al. 2010	ECDC An. atroparvus updated 2014;Sinka et al. 2010	ECDC An. atroparvus updated 2014	CDC Anopheles Life Cycle	Soghigian et al. 2023
Anopheles (Anopheles) bancroftii (Giles, 1902)	Anopheles bancroftii	An. banc	Karger et al. 2017;Karger et al. 2021	Karger et al. 2017;Karger et al. 2021	Karger et al. 2017;Karger et al. 2021	Karger et al. 2017;Karger et al. 2021	Wilkerson et al. 2021	Wilkerson et al. 2021;Beebe et al. 2001	Department of Health WA 2013;Wilkerson et al. 2021	Department of Health WA 2013	Deane and Causey 1943 in Shililu et al. 2004	CDC Anopheles Life Cycle	Soghigian et al. 2023
Anopheles (Anopheles) barbirostris (van der Wulp, 1884)	Anopheles barbirostris	An. barb	Karger et al. 2017;Karger et al. 2021	Karger et al. 2017;Karger et al. 2021	Karger et al. 2017;Karger et al. 2021	Karger et al. 2017;Karger et al. 2021	Wilkerson et al. 2021	Wilkerson et al. 2021;Taai & Harbach 2015;White 1989	Juliano & Lounibos 2005	Wilkerson et al. 2021	Deane and Causey 1943 in Shililu et al. 2004	CDC Anopheles Life Cycle	Soghigian et al. 2023
Anopheles (Kerteszia) bellator (Dyar & Knab, 1906)	Anopheles bellator	An. bell	Karger et al. 2017;Karger et al. 2021	Karger et al. 2017;Karger et al. 2021	Karger et al. 2017;Karger et al. 2021	Karger et al. 2017;Karger et al. 2021	Wilkerson et al. 2021	Wilkerson et al. 2021	Carvalho-Pinto & Lourenço-de-Oliveira 2003;Pittendrigh 1949	Carvalho-Pinto & Lourenço-de-Oliveira 2003	NA	CDC Anopheles Life Cycle	NA
Anopheles (Nyssorhynchus) braziliensis (Chagas, 1907)	Anopheles braziliensis	An. braz	Karger et al. 2017;Karger et al. 2021	Karger et al. 2017;Karger et al. 2021	Karger et al. 2017;Karger et al. 2021	Karger et al. 2017;Karger et al. 2021	Wilkerson et al. 2021	Wilkerson et al. 2021	Santos et al. 2024	Santos et al. 2024	NA	CDC Anopheles Life Cycle	NA
Anopheles (Cellia) brunnipes (Theobald, 1910)	Anopheles brunnipes	An. brun	Karger et al. 2017;Karger et al. 2021	Karger et al. 2017;Karger et al. 2021	Karger et al. 2017;Karger et al. 2021	Karger et al. 2017;Karger et al. 2021	Wilkerson et al. 2021	Wilkerson et al. 2021	Tantely et al. 2016	NA	NA	CDC Anopheles Life Cycle	NA
Anopheles (Cellia) carnevalei (Brunhes, Le Goff & Geoffroy, 1999)	Anopheles carnevalei	An. carn	Karger et al. 2017;Karger et al. 2021	Karger et al. 2017;Karger et al. 2021	Karger et al. 2017;Karger et al. 2021	Karger et al. 2017;Karger et al. 2021	Wilkerson et al. 2021	Wilkerson et al. 2021	Wilkerson et al. 2021	Wilkerson et al. 2021	NA	CDC Anopheles Life Cycle	NA
Anopheles (Cellia) cinereus (Theobald, 1901)	Anopheles cinereus	An. cine	Karger et al. 2017;Karger et al. 2021	Karger et al. 2017;Karger et al. 2021	Karger et al. 2017;Karger et al. 2021	Karger et al. 2017;Karger et al. 2021	Wilkerson et al. 2021	Becker et al. 2020	Becker et al. 2020	Becker et al. 2020	NA	CDC Anopheles Life Cycle	Soghigian et al. 2023
Anopheles (Anopheles) claviger (Meigen, 1804)	Anopheles claviger	An. clav	Karger et al. 2017;Karger et al. 2021	Karger et al. 2017;Karger et al. 2021	Karger et al. 2017;Karger et al. 2021	Karger et al. 2017;Karger et al. 2021	Wilkerson et al. 2021	Wilkerson et al. 2021	Wilkerson et al. 2021	Wilkerson et al. 2021	Wilkerson et al. 2021	CDC Anopheles Life Cycle	Soghigian et al. 2023
Anopheles (Anopheles) coustani (Laveran, 1900)	Anopheles coustani	An. cous	Karger et al. 2017;Karger et al. 2021	Karger et al. 2017;Karger et al. 2021	Karger et al. 2017;Karger et al. 2021	Karger et al. 2017;Karger et al. 2021	Wilkerson et al. 2021	Wilkerson et al. 2021	Cross et al. 2022;Grjébine 1966	Cross et al. 2022	Deane and Causey 1943 in Shililu et al. 2004	CDC Anopheles Life Cycle	Soghigian et al. 2023
Anopheles (Anopheles) crucians (Wiedemann, 1828)	Anopheles crucians	An. cruc	Karger et al. 2017;Karger et al. 2021	Karger et al. 2017;Karger et al. 2021	Karger et al. 2017;Karger et al. 2021	Karger et al. 2017;Karger et al. 2021	Wilkerson et al. 2021	Wilkerson et al. 2021	Floore et al. 1976	Floore et al. 1976 p. 26	Deane and Causey 1943 in Shililu et al. 2004	CDC Anopheles Life Cycle	Soghigian et al. 2023
Anopheles (Kerteszia) cruzii (Dyar & Knab, 1908)	Anopheles cruzii	An. cruz	Karger et al. 2017;Karger et al. 2021	Karger et al. 2017;Karger et al. 2021	Karger et al. 2017;Karger et al. 2021	Karger et al. 2017;Karger et al. 2021	Wilkerson et al. 2021	Wilkerson et al. 2021	Wilkerson et al. 2021	Wilkerson et al. 2021	NA	CDC Anopheles Life Cycle	Soghigian et al. 2023
Anopheles (Cellia) culicifacies (Giles, 1901)	Anopheles culicifacies	An. culi	Karger et al. 2017;Karger et al. 2021	Karger et al. 2017;Karger et al. 2021	Karger et al. 2017;Karger et al. 2021	Karger et al. 2017;Karger et al. 2021	Wilkerson et al. 2021	Wilkerson et al. 2021	NA	Wilkerson et al. 2021	NA	CDC Anopheles Life Cycle	Soghigian et al. 2023
Anopheles (Nyssorhynchus) darlingi (Root, 1926)	Anopheles darlingi	An. darl	Karger et al. 2017;Karger et al. 2021	Karger et al. 2017;Karger et al. 2021	Karger et al. 2017;Karger et al. 2021	Karger et al. 2017;Karger et al. 2021	Wilkerson et al. 2021	White 1989;Mirabello & Conn 2006	Juliano & Lounibos 2005;Hiwat & Bretas 2011	Wilkerson et al. 2021;Hiwat & Bretas 2011	Juliano & Lounibos 2005	CDC Anopheles Life Cycle	Soghigian et al. 2023
Anopheles (Cellia) fluviatilis (James, 1902)	Anopheles fluviatilis	An. fluv	Karger et al. 2017;Karger et al. 2021	Karger et al. 2017;Karger et al. 2021	Karger et al. 2017;Karger et al. 2021	Karger et al. 2017;Karger et al. 2021	Wilkerson et al. 2021	Wilkerson et al. 2021	Wilkerson et al. 2021	Wilkerson et al. 2021	NA	CDC Anopheles Life Cycle	Soghigian et al. 2023
Anopheles (Cellia) funestus (Giles, 1900)	Anopheles funestus	An. fune	Karger et al. 2017;Karger et al. 2021	Karger et al. 2017;Karger et al. 2021	Karger et al. 2017;Karger et al. 2021	Karger et al. 2017;Karger et al. 2021	Wilkerson et al. 2021	Wilkerson et al. 2021;White 1989	Sinka et al. 2010	Sinka et al. 2010	Wilkerson et al. 2021, p.101 (recovered from dried larval habitats)	CDC Anopheles Life Cycle	Soghigian et al. 2023
Anopheles (Cellia) gambiae s.s. (Giles, 1902)	Anopheles gambiae s.s.	An. gamb	Karger et al. 2017;Karger et al. 2021	Karger et al. 2017;Karger et al. 2021	Karger et al. 2017;Karger et al. 2021	Karger et al. 2017;Karger et al. 2021	Wilkerson et al. 2021	Wilkerson et al. 2021;White 1989	Juliano & Lounibos 2005;Sinka et al. 2010	Sinka et al. 2010	Beier et al. 1990;Juliano & Lounibos 2005;Wilkerson et al. 2021, p.101 (10 days)	CDC Anopheles Life Cycle	Soghigian et al. 2023
Anopheles (Anopheles) grabhamii (Theobald, 1901)	Anopheles grabhamii	An. grab	Karger et al. 2017;Karger et al. 2021	Karger et al. 2017;Karger et al. 2021	Karger et al. 2017;Karger et al. 2021	Karger et al. 2017;Karger et al. 2021	Wilkerson et al. 2021	Wilkerson et al. 2021	Richard et al. 2002	Richard et al. 2002	NA	CDC Anopheles Life Cycle	NA
Anopheles (Cellia) hancocki (Edwards, 1929)	Anopheles hancocki	An. hanc	Karger et al. 2017;Karger et al. 2021	Karger et al. 2017;Karger et al. 2021	Karger et al. 2017;Karger et al. 2021	Karger et al. 2017;Karger et al. 2021	Wilkerson et al. 2021	Wilkerson et al. 2021	Tchuinkam et al. 2010	Tchuinkam et al. 2010	NA	CDC Anopheles Life Cycle	NA
Anopheles (Anopheles) hyrcanus (Pallas, 1771)	Anopheles hyrcanus	An. hyrc	Karger et al. 2017;Karger et al. 2021	Karger et al. 2017;Karger et al. 2021	Karger et al. 2017;Karger et al. 2021	Karger et al. 2017;Karger et al. 2021	Wilkerson et al. 2021	Becker et al. 2020	Becker et al. 2020	Becker et al. 2020	Wilkerson et al. 2021	CDC Anopheles Life Cycle	Soghigian et al. 2023
Anopheles (Anopheles) labranchiae (Falleroni, 1926)	Anopheles labranchiae	An. labr	Karger et al. 2017;Karger et al. 2021	Karger et al. 2017;Karger et al. 2021	Karger et al. 2017;Karger et al. 2021	Karger et al. 2017;Karger et al. 2021	Wilkerson et al. 2021	Wilkerson et al. 2021	Sinka et al. 2010	Sinka et al. 2010	Sinka et al. 2010	CDC Anopheles Life Cycle	Soghigian et al. 2023
Anopheles (Cellia) litoralis (King, 1932)	Anopheles litoralis	An. lito	Karger et al. 2017;Karger et al. 2021	Karger et al. 2017;Karger et al. 2021	Karger et al. 2017;Karger et al. 2021	Karger et al. 2017;Karger et al. 2021	Wilkerson et al. 2021	Wilkerson et al. 2021	Juliano & Lounibos 2005	Wilkerson et al. 2021;Salazar et al. 2015	Deane and Causey 1943 in Shililu et al. 2004	CDC Anopheles Life Cycle	NA
Anopheles (Cellia) maculipalpis (Giles, 1902)	Anopheles maculipalpis	An. maculipa	Karger et al. 2017;Karger et al. 2021	Karger et al. 2017;Karger et al. 2021	Karger et al. 2017;Karger et al. 2021	Karger et al. 2017;Karger et al. 2021	Wilkerson et al. 2021	Wilkerson et al. 2021;Novikov & Vaulin 2014	Wilkerson et al. 2021	Wilkerson et al. 2021;Novikov & Vaulin 2014	Nuttall & Shipley 1901	Nuttall & Shipley 1901	Soghigian et al. 2023
Anopheles (Anopheles) maculipennis (Meigen, 1818)	Anopheles maculipennis	An. macu	Karger et al. 2017;Karger et al. 2021	Karger et al. 2017;Karger et al. 2021	Karger et al. 2017;Karger et al. 2021	Karger et al. 2017;Karger et al. 2021	Wilkerson et al. 2021	Wilkerson et al. 2021	Tantely et al. 2016	Tantely et al. 2016	NA	CDC Anopheles Life Cycle	Soghigian et al. 2023
Anopheles (Anopheles) mediopunctatus (Lutz, 1903)	Anopheles mediopunctatus	An. medi	Karger et al. 2017;Karger et al. 2021	Karger et al. 2017;Karger et al. 2021	Karger et al. 2017;Karger et al. 2021	Karger et al. 2017;Karger et al. 2021	Wilkerson et al. 2021	Wilkerson et al. 2021	Sallum et al. 1999	Sallum et al. 1999	NA	CDC Anopheles Life Cycle	NA
Anopheles (Cellia) melas (Theobald, 1903)	Anopheles melas	An. mela	Karger et al. 2017;Karger et al. 2021	Karger et al. 2017;Karger et al. 2021	Karger et al. 2017;Karger et al. 2021	Karger et al. 2017;Karger et al. 2021	Wilkerson et al. 2021	Wilkerson et al. 2021	Sinka et al. 2010	Lemrabott et al. 2020;Sinka et al. 2010	Sinka et al. 2010;Becker et al. 2020 ( eggs are able to survive some degree of desiccation until the tides rise again)	CDC Anopheles Life Cycle	NA
Anopheles (Cellia) merus (Dönitz, 1902)	Anopheles merus	An. meru	Karger et al. 2017;Karger et al. 2021	Karger et al. 2017;Karger et al. 2021	Karger et al. 2017;Karger et al. 2021	Karger et al. 2017;Karger et al. 2021	Wilkerson et al. 2021	Wilkerson et al. 2021	Sinka et al. 2010	Lemrabott et al. 2020;Sinka et al. 2010;Kloke 1997	Deane and Causey 1943 in Shililu et al. 2004	CDC Anopheles Life Cycle	NA
Anopheles (Cellia) moucheti (Evans, 1923)	Anopheles moucheti	An. mouc	Karger et al. 2017;Karger et al. 2021	Karger et al. 2017;Karger et al. 2021	Karger et al. 2017;Karger et al. 2021	Karger et al. 2017;Karger et al. 2021	Wilkerson et al. 2021	Wilkerson et al. 2021	Sinka et al. 2010	Antonio-Nkondjio & Simard 2013	Deane and Causey 1943 in Shililu et al. 2004	CDC Anopheles Life Cycle	Soghigian et al. 2023
Anopheles (Kerteszia) neivai (Howard, Dyar & Knab, 1913)	Anopheles neivai	An. neiv	Karger et al. 2017;Karger et al. 2021	Karger et al. 2017;Karger et al. 2021	Karger et al. 2017;Karger et al. 2021	Karger et al. 2017;Karger et al. 2021	Wilkerson et al. 2021	Wilkerson et al. 2021	Wilkerson et al. 2021	Wilkerson et al. 2021	NA	CDC Anopheles Life Cycle	Soghigian et al. 2023
Anopheles (Anopheles) neomaculipalpus (Curry, 1931)	Anopheles neomaculipalpus	An. neom	Karger et al. 2017;Karger et al. 2021	Karger et al. 2017;Karger et al. 2021	Karger et al. 2017;Karger et al. 2021	Karger et al. 2017;Karger et al. 2021	Wilkerson et al. 2021	Wilkerson et al. 2021	Conde et al. 2015	Conde et al. 2015	NA	CDC Anopheles Life Cycle	NA
Anopheles (Cellia) nili (Theobald, 1904)	Anopheles nili	An. nili	Karger et al. 2017;Karger et al. 2021	Karger et al. 2017;Karger et al. 2021	Karger et al. 2017;Karger et al. 2021	Karger et al. 2017;Karger et al. 2021	Wilkerson et al. 2021	Wilkerson et al. 2021	Sinka et al. 2010	Antonio-Nkondjio & Simard 2013	Deane and Causey 1943 in Shililu et al. 2004	CDC Anopheles Life Cycle	Soghigian et al. 2023
Anopheles (Nyssorhynchus) nuneztovari (Gabaldón, 1940)	Anopheles nuneztovari	An. nune	Karger et al. 2017;Karger et al. 2021	Karger et al. 2017;Karger et al. 2021	Karger et al. 2017;Karger et al. 2021	Karger et al. 2017;Karger et al. 2021	Wilkerson et al. 2021	Wilkerson et al. 2021	Wilkerson et al. 2021;Becker et al. 2020	Wilkerson et al. 2021;Becker et al. 2020	NA	CDC Anopheles Life Cycle	Soghigian et al. 2023
Anopheles (Nyssorhynchus) oswaldoi (Peryassú, 1922)	Anopheles oswaldoi	An. oswa	Karger et al. 2017;Karger et al. 2021	Karger et al. 2017;Karger et al. 2021	Karger et al. 2017;Karger et al. 2021	Karger et al. 2017;Karger et al. 2021	Wilkerson et al. 2021	Wilkerson et al. 2021	wrbu vectormap no year	wrbu vectormap no year	NA	CDC Anopheles Life Cycle	Soghigian et al. 2023
Anopheles (Anopheles) paludis (Theobald, 1900)	Anopheles paludis	An. palu	Karger et al. 2017;Karger et al. 2021	Karger et al. 2017;Karger et al. 2021	Karger et al. 2017;Karger et al. 2021	Karger et al. 2017;Karger et al. 2021	Wilkerson et al. 2021	Wilkerson et al. 2021	NA	NA	NA	CDC Anopheles Life Cycle	Soghigian et al. 2023
Anopheles (Cellia) pharoensis (Theobald, 1901)	Anopheles pharoensis	An. phar	Karger et al. 2017;Karger et al. 2021	Karger et al. 2017;Karger et al. 2021	Karger et al. 2017;Karger et al. 2021	Karger et al. 2017;Karger et al. 2021	Wilkerson et al. 2021	Wilkerson et al. 2021;White 1989	Becker et al. 2010	Becker et al. 2010	Deane and Causey 1943 in Shililu et al. 2004	CDC Anopheles Life Cycle	Soghigian et al. 2023
Anopheles (Anopheles) plumbeus (Stephens, 1828)	Anopheles plumbeus	An. plum	Karger et al. 2017;Karger et al. 2021	Karger et al. 2017;Karger et al. 2021	Karger et al. 2017;Karger et al. 2021	Karger et al. 2017;Karger et al. 2021	Wilkerson et al. 2021	Wilkerson et al. 2021	Wilkerson et al. 2021	NA	Wilkerson et al. 2021;ECDC An. plumbeus	CDC Anopheles Life Cycle	Soghigian et al. 2023
Anopheles (Anopheles) pseudopunctipennis (Theobald, 1901)	Anopheles pseudopunctipennis	An. pseu	Karger et al. 2017;Karger et al. 2021	Karger et al. 2017;Karger et al. 2021	Karger et al. 2017;Karger et al. 2021	Karger et al. 2017;Karger et al. 2021	Wilkerson et al. 2021	Becker et al. 2020	Burkett-Cadena 2013	NA	NA	CDC Anopheles Life Cycle	Soghigian et al. 2023
Anopheles (Cellia) pulcherrimus (Theobald, 1902)	Anopheles pulcherrimus	An. pulc	Karger et al. 2017;Karger et al. 2021	Karger et al. 2017;Karger et al. 2021	Karger et al. 2017;Karger et al. 2021	Karger et al. 2017;Karger et al. 2021	Wilkerson et al. 2021	Wilkerson et al. 2021	Wilkerson et al. 2021	Wilkerson et al. 2021	Wilkerson et al. 2021	CDC Anopheles Life Cycle	Soghigian et al. 2023
Anopheles (Anopheles) punctimacula (Dyar & Knab, 1906)	Anopheles punctimacula	An. punctima	Karger et al. 2017;Karger et al. 2021	Karger et al. 2017;Karger et al. 2021	Karger et al. 2017;Karger et al. 2021	Karger et al. 2017;Karger et al. 2021	Wilkerson et al. 2021	Furumizo et al. 2005;Wilkerson et al. 2021	Varnado et al. 2012;Wilkerson et al. 2021	Wilkerson et al. 2021		Napa County Mosquito Abatement District updated 2024	Soghigian et al. 2023
Anopheles (Anopheles) punctipennis (Say, 1823)	Anopheles punctipennis	An. punc	Karger et al. 2017;Karger et al. 2021	Karger et al. 2017;Karger et al. 2021	Karger et al. 2017;Karger et al. 2021	Karger et al. 2017;Karger et al. 2021	Wilkerson et al. 2021	Wilkerson et al. 2021	Wilkerson et al. 2021	Wilkerson et al. 2021	Herms & Freeborn 1920	CDC Anopheles Life Cycle	Soghigian et al. 2023
Anopheles (Anopheles) quadrimaculatus (Say, 1824)	Anopheles quadrimaculatus	An. quad	Karger et al. 2017;Karger et al. 2021	Karger et al. 2017;Karger et al. 2021	Karger et al. 2017;Karger et al. 2021	Karger et al. 2017;Karger et al. 2021	Wilkerson et al. 2021	Rios & Conelly 2007	Rios & Conelly 2007	Rios & Conelly 2007	Crans & McNelley 1998;Herms & Freeborn 1920;Rios & Conelly 2007 (72h)	Rios & Conelly 2007	Soghigian et al. 2023
Anopheles (Cellia) rufipes (Gough, 1910)	Anopheles rufipes	An. rufi	Karger et al. 2017;Karger et al. 2021	Karger et al. 2017;Karger et al. 2021	Karger et al. 2017;Karger et al. 2021	Karger et al. 2017;Karger et al. 2021	Wilkerson et al. 2021	Wilkerson et al. 2021	Tantely et al. 2016;Mwangangi et al. 2010	Mwangangi et al. 2010	NA	CDC Anopheles Life Cycle	Soghigian et al. 2023
Anopheles (Anopheles) sacharovi (Favre, 1903)	Anopheles sacharovi	An. sach	Karger et al. 2017;Karger et al. 2021	Karger et al. 2017;Karger et al. 2021	Karger et al. 2017;Karger et al. 2021	Karger et al. 2017;Karger et al. 2021	Wilkerson et al. 2021	White 1989	Sinka et al. 2010	Sinka et al. 2010	Wilkerson et al. 2021	Wilkerson et al. 2021	Soghigian et al. 2023
Anopheles (Cellia) sergentii (Theobald, 1907)	Anopheles sergentii	An. serg	Karger et al. 2017;Karger et al. 2021	Karger et al. 2017;Karger et al. 2021	Karger et al. 2017;Karger et al. 2021	Karger et al. 2017;Karger et al. 2021	Wilkerson et al. 2021	Wilkerson et al. 2021	Sinka et al. 2010	Sinka et al. 2010	Deane and Causey 1943 in Shililu et al. 2004;Sinka et al. 2010	CDC Anopheles Life Cycle	Soghigian et al. 2023
Anopheles (Cellia) stephensi (Liston, 1901)	Anopheles stephensi	An. step	Karger et al. 2017;Karger et al. 2021	Karger et al. 2017;Karger et al. 2021	Karger et al. 2017;Karger et al. 2021	Karger et al. 2017;Karger et al. 2021	Wilkerson et al. 2021	Liu et al. 2024	Wilkerson et al. 2021	Wilkerson et al. 2021;Jude et al. 2022	Prasad et al. 2023	CDC Anopheles Life Cycle	Soghigian et al. 2023
Anopheles (Cellia) subpictus (Grassi, 1899)	Anopheles subpictus	An. subp	Karger et al. 2017;Karger et al. 2021	Karger et al. 2017;Karger et al. 2021	Karger et al. 2017;Karger et al. 2021	Karger et al. 2017;Karger et al. 2021	Wilkerson et al. 2021	Chandra et al. 2010	Juliano & Lounibos 2005;Chandra et al. 2010	Chandra et al. 2010	Deane and Causey 1943 in Shililu et al. 2004	CDC Anopheles Life Cycle	Soghigian et al. 2023
Anopheles (Cellia) superpictus (Grassi, 1899)	Anopheles superpictus	An. supe	Karger et al. 2017;Karger et al. 2021	Karger et al. 2017;Karger et al. 2021	Karger et al. 2017;Karger et al. 2021	Karger et al. 2017;Karger et al. 2021	Wilkerson et al. 2021	Wilkerson et al. 2021	Sinka et al. 2010	Sinka et al. 2010	Deane and Causey 1943 in Shililu et al. 2004	CDC Anopheles Life Cycle	Soghigian et al. 2023
Anopheles (Nyssorhynchus) triannulatus (Neiva & Pinto, 1922)	Anopheles triannulatus	An. tria	Karger et al. 2017;Karger et al. 2021	Karger et al. 2017;Karger et al. 2021	Karger et al. 2017;Karger et al. 2021	Karger et al. 2017;Karger et al. 2021	Wilkerson et al. 2021	Wilkerson et al. 2021	Wilkerson et al. 2021	Wilkerson et al. 2021	NA	CDC Anopheles Life Cycle	Soghigian et al. 2023
Anopheles (Anopheles) walkeri (Theobald, 1901)	Anopheles walkeri	An. walk	Karger et al. 2017;Karger et al. 2021	Karger et al. 2017;Karger et al. 2021	Karger et al. 2017;Karger et al. 2021	Karger et al. 2017;Karger et al. 2021	Wilkerson et al. 2021	Wilkerson et al. 2021	Burkett-Cadena 2013	Burkett-Cadena 2013	Hurlbut 1938	CDC Anopheles Life Cycle	Soghigian et al. 2023
Anopheles (Cellia) wellcomei (Theobald, 1904)	Anopheles wellcomei	An. well	Karger et al. 2017;Karger et al. 2021	Karger et al. 2017;Karger et al. 2021	Karger et al. 2017;Karger et al. 2021	Karger et al. 2017;Karger et al. 2021	Wilkerson et al. 2021	Wilkerson et al. 2021	NA	NA	NA	CDC Anopheles Life Cycle	Soghigian et al. 2023
Anopheles (Anopheles) ziemanni (Grünberg, 1902)	Anopheles ziemanni	An. ziem	Karger et al. 2017;Karger et al. 2021	Karger et al. 2017;Karger et al. 2021	Karger et al. 2017;Karger et al. 2021	Karger et al. 2017;Karger et al. 2021	Wilkerson et al. 2021	Wilkerson et al. 2021	NA	NA	NA	CDC Anopheles Life Cycle	Soghigian et al. 2023
Armigeres (Armigeres) subalbatus (Coquillett, 1898)	Armigeres subalbatus	Ar. suba	Karger et al. 2017;Karger et al. 2021	Karger et al. 2017;Karger et al. 2021	Karger et al. 2017;Karger et al. 2021	Karger et al. 2017;Karger et al. 2021	Wilkerson et al. 2021	Wilkerson et al. 2021	Juliano & Lounibos 2005;Wilkerson et al. 2021	Wilkerson et al. 2021	Day 2016	Day 2016 (Armigeres in general raft Wilkerson et al. 2021 p. 185)	Soghigian et al. 2023
Coquillettidia (Coquillettidia) fuscopennata (Theobald, 1903)	Coquillettidia fuscopennata	Cq. fusc	Karger et al. 2017;Karger et al. 2021	Karger et al. 2017;Karger et al. 2021	Karger et al. 2017;Karger et al. 2021	Karger et al. 2017;Karger et al. 2021	Wilkerson et al. 2021	Wilkerson et al. 2021	NA	NA	NA	Clements 1992 p. 69	Soghigian et al. 2023
Coquillettidia (Coquillettidia) linealis (Skuse, 1889)	Coquillettidia linealis	Cq. line	Karger et al. 2017;Karger et al. 2021	Karger et al. 2017;Karger et al. 2021	Karger et al. 2017;Karger et al. 2021	Karger et al. 2017;Karger et al. 2021	Wilkerson et al. 2021	Wilkerson et al. 2021	Liehne 1991	Liehne 1991	Johnson & Russell 2019	Clements 1992 p.69;Mattingly 1972b p.206	Soghigian et al. 2023
Coquillettidia (Coquillettidia) perturbans (Walker, 1856)	Coquillettidia perturbans	Cq. pert	Karger et al. 2017;Karger et al. 2021	Karger et al. 2017;Karger et al. 2021	Karger et al. 2017;Karger et al. 2021	Karger et al. 2017;Karger et al. 2021	Wilkerson et al. 2021	Becker et al. 2020	Crans & McNelley 1998	Crans & McNelley 1998	Crans & McNelley 1998	Clements 1992 p.69;Mattingly 1972b p.203	Soghigian et al. 2023
Coquillettidia (Coquillettidia) richiardii (Ficalbi, 1889)	Coquillettidia richiardii	Cq. rich	Karger et al. 2017;Karger et al. 2021	Karger et al. 2017;Karger et al. 2021	Karger et al. 2017;Karger et al. 2021	Karger et al. 2017;Karger et al. 2021	Wilkerson et al. 2021	Becker et al. 2020	Becker et al. 2020	Becker et al. 2020	NA	Clements 1992 p.69;Mattingly 1972b p.203	Soghigian et al. 2023
Coquillettidia (Rhynchotaenia) venezuelensis (Theobald, 1912)	Coquillettidia venezuelensis	Cq. vene	Karger et al. 2017;Karger et al. 2021	Karger et al. 2017;Karger et al. 2021	Karger et al. 2017;Karger et al. 2021	Karger et al. 2017;Karger et al. 2021	Wilkerson et al. 2021	Wilkerson et al. 2021	Velásquez 2014	Velásquez 2014	Velásquez 2014	Clements 1992 p.69	Soghigian et al. 2023
Culex (Aedinus) accelerans (Root, 1927)	Culex accelerans	Cx. acce	Karger et al. 2017;Karger et al. 2021	Karger et al. 2017;Karger et al. 2021	Karger et al. 2017;Karger et al. 2021	Karger et al. 2017;Karger et al. 2021	Wilkerson et al. 2021	Wilkerson et al. 2021	NA	NA	Culex eggs are in principal not desiccation resistant (Wilkerson et al. 2021)	NA	NA
Culex (Culex) annulirostris (Skuse, 1889)	Culex annulirostris	Cx. annu	Karger et al. 2017;Karger et al. 2021	Karger et al. 2017;Karger et al. 2021	Karger et al. 2017;Karger et al. 2021	Karger et al. 2017;Karger et al. 2021	Wilkerson et al. 2021	Wilkerson et al. 2021	Becker et al. 2010	Becker et al. 2010	NZ Biosecure Culex annulirostris 2007	NZ Biosecure Culex annulirostris 2007	Soghigian et al. 2023
Culex (Culex) annulus (Theobald, 1901)	Culex annulus	Cx. annulu	Karger et al. 2017;Karger et al. 2021	Karger et al. 2017;Karger et al. 2021	Karger et al. 2017;Karger et al. 2021	Karger et al. 2017;Karger et al. 2021	Wilkerson et al. 2021	Wilkerson et al. 2021	Bram 1967	Bram 1967	Culex eggs are in principal not desiccation resistant (Wilkerson et al. 2021)	NA	NA
Culex (Culex) antennatus (Becker, 1903)	Culex antennatus	Cx. ante	Karger et al. 2017;Karger et al. 2021	Karger et al. 2017;Karger et al. 2021	Karger et al. 2017;Karger et al. 2021	Karger et al. 2017;Karger et al. 2021	Wilkerson et al. 2021	Wilkerson et al. 2021	Becker et al. 2010	Becker et al. 2010	Culex eggs are in principal not desiccation resistant (Wilkerson et al. 2021)	Shehata 2018	Soghigian et al. 2023
Culex (Oculeomyia) bitaeniorhynchus (Giles, 1901)	Culex bitaeniorhynchus	Cx. bita	Karger et al. 2017;Karger et al. 2021	Karger et al. 2017;Karger et al. 2021	Karger et al. 2017;Karger et al. 2021	Karger et al. 2017;Karger et al. 2021	Wilkerson et al. 2021	Sirivanakarn 1976	Wilkerson et al. 2021	Wilkerson et al. 2021	Culex eggs are in principal not desiccation resistant (Wilkerson et al. 2021)	Wilkerson et al. 2021 p. 185	Soghigian et al. 2023
Culex (Culex) coronator (Dyar & Knab, 1906)	Culex coronator	Cx. coro	Karger et al. 2017;Karger et al. 2021	Karger et al. 2017;Karger et al. 2021	Karger et al. 2017;Karger et al. 2021	Karger et al. 2017;Karger et al. 2021	Wilkerson et al. 2021	Wilkerson et al. 2021;Romero-Weaver et al. 2023	Romero-Weaver et al. 2023;Yee & Skiff 2014	Schluep et al. 2022	Schluep et al. 2022	Schluep et al. 2022	Soghigian et al. 2023
Culex (Melanoconion) erraticus (Dyar & Knab, 1906)	Culex erraticus	Cx. erra	Karger et al. 2017;Karger et al. 2021	Karger et al. 2017;Karger et al. 2021	Karger et al. 2017;Karger et al. 2021	Karger et al. 2017;Karger et al. 2021	Wilkerson et al. 2021	Wilkerson et al. 2021	Wilkerson et al. 2021	Wilkerson et al. 2021	Nordgulen et al. 2022	Wilkerson et al. 2021	Soghigian et al. 2023
Culex (Culex) fuscocephala (Theobald, 1907)	Culex fuscocephala	Cx. fusc	Karger et al. 2017;Karger et al. 2021	Karger et al. 2017;Karger et al. 2021	Karger et al. 2017;Karger et al. 2021	Karger et al. 2017;Karger et al. 2021	Wilkerson et al. 2021	Wilkerson et al. 2021	Wilkerson et al. 2021	Wilkerson et al. 2021	Culex eggs are in principal not desiccation resistant (Wilkerson et al. 2021)	Wilkerson et al. 2021 p. 185	Soghigian et al. 2023
Culex (Culex) gelidus (Theobald, 1901)	Culex gelidus	Cx. geli	Karger et al. 2017;Karger et al. 2021	Karger et al. 2017;Karger et al. 2021	Karger et al. 2017;Karger et al. 2021	Karger et al. 2017;Karger et al. 2021	Wilkerson et al. 2021	Wilkerson et al. 2021;Sudeep 2014	Wilkerson et al. 2021	Wilkerson et al. 2021	Culex eggs are in principal not desiccation resistant (Wilkerson et al. 2021)	Wilkerson et al. 2021 p. 185	Soghigian et al. 2023
Culex (Barraudius) modestus (Ficalbi, 1890)	Culex modestus	Cx. mode	Karger et al. 2017;Karger et al. 2021	Karger et al. 2017;Karger et al. 2021	Karger et al. 2017;Karger et al. 2021	Karger et al. 2017;Karger et al. 2021	Wilkerson et al. 2021	Soto & Delang 2023	Becker et al. 2010;Soto & Delang 2023	Becker et al. 2010;Soto & Delang 2023	Culex eggs are in principal not desiccation resistant (Wilkerson et al. 2021)	Wilkerson et al. 2021 p. 185	Soghigian et al. 2023
Culex (Culex) neavei (Theobald, 1906)	Culex neavei	Cx. neav	Karger et al. 2017;Karger et al. 2021	Karger et al. 2017;Karger et al. 2021	Karger et al. 2017;Karger et al. 2021	Karger et al. 2017;Karger et al. 2021	Wilkerson et al. 2021	Becker et al. 2020	NA	NA	Culex eggs are in principal not desiccation resistant (Wilkerson et al. 2021)	NA	Soghigian et al. 2023
Culex (Culex) nigripalpus (Theobald, 1901)	Culex nigripalpus	Cx. nigr	Karger et al. 2017;Karger et al. 2021	Karger et al. 2017;Karger et al. 2021	Karger et al. 2017;Karger et al. 2021	Karger et al. 2017;Karger et al. 2021	Wilkerson et al. 2021	Wilkerson et al. 2021;Becker et al. 2020	Wilkerson et al. 2021;Becker et al. 2020	Wilkerson et al. 2021;Becker et al. 2020	Culex eggs are in principal not desiccation resistant (Wilkerson et al. 2021)	Day 2021	Soghigian et al. 2023
Culex (Melanoconion) ocossa (Dyar & Knab, 1919)	Culex ocossa	Cx. ocos	Karger et al. 2017;Karger et al. 2021	Karger et al. 2017;Karger et al. 2021	Karger et al. 2017;Karger et al. 2021	Karger et al. 2017;Karger et al. 2021	Wilkerson et al. 2021	Wilkerson et al. 2021	Wilkerson et al. 2021	Wilkerson et al. 2021	Culex eggs are in principal not desiccation resistant (Wilkerson et al. 2021)	Wilkerson et al. 2021 p. 185	Soghigian et al. 2023
Culex (Melanoconion) pedroi (Sirivanakarn & Belkin, 1981)	Culex pedroi	Cx. pedr	Karger et al. 2017;Karger et al. 2021	Karger et al. 2017;Karger et al. 2021	Karger et al. 2017;Karger et al. 2021	Karger et al. 2017;Karger et al. 2021	Wilkerson et al. 2021	Wilkerson et al. 2021	NA	NA	Culex eggs are in principal not desiccation resistant (Wilkerson et al. 2021)	NA	Soghigian et al. 2023
Culex (Culex) perexiguus (Theobald, 1903)	Culex perexiguus	Cx. pere	Karger et al. 2017;Karger et al. 2021	Karger et al. 2017;Karger et al. 2021	Karger et al. 2017;Karger et al. 2021	Karger et al. 2017;Karger et al. 2021	Wilkerson et al. 2021	Wilkerson et al. 2021	NA	NA	Culex eggs are in principal not desiccation resistant (Wilkerson et al. 2021)	NA	Soghigian et al. 2023
Culex (Culex) perfuscus (Edwards, 1914)	Culex perfuscus	Cx. perf	Karger et al. 2017;Karger et al. 2021	Karger et al. 2017;Karger et al. 2021	Karger et al. 2017;Karger et al. 2021	Karger et al. 2017;Karger et al. 2021	Wilkerson et al. 2021	Wilkerson et al. 2021	NA	NA	Culex eggs are in principal not desiccation resistant (Wilkerson et al. 2021)	NA	NA
Culex (Culex) pipiens s.s. (Linnaeus, 1758)	Culex pipiens s.s.	Cx. pipi	Karger et al. 2017;Karger et al. 2021	Karger et al. 2017;Karger et al. 2021	Karger et al. 2017;Karger et al. 2021	Karger et al. 2017;Karger et al. 2021	Wilkerson et al. 2021	Farajollahi et al. 2011;Vinogradova 2000	Juliano & Lounibos 2005;Vinogradova 2000;ECDC Cx. pipiens updated 2020	Wilkerson et al. 2021;ECDC Cx. pipiens updated 2020	Juliano & Lounibos 2005;Vinogradova 2000;Clements 1999	Wilkerson et al. 2021 p. 185	Soghigian et al. 2023
Culex (Nicaromyia) poicilipes (Theobald, 1903)	Culex poicilipes	Cx. poic	Karger et al. 2017;Karger et al. 2021	Karger et al. 2017;Karger et al. 2021	Karger et al. 2017;Karger et al. 2021	Karger et al. 2017;Karger et al. 2021	Wilkerson et al. 2021	Wilkerson et al. 2021	Wilkerson et al. 2021	Wilkerson et al. 2021	Tran et al. 2019	NA	Soghigian et al. 2023
Culex (Melanoconion) portesi (Sénévet & Abonnenc, 1941)	Culex portesi	Cx. port	Karger et al. 2017;Karger et al. 2021	Karger et al. 2017;Karger et al. 2021	Karger et al. 2017;Karger et al. 2021	Karger et al. 2017;Karger et al. 2021	Wilkerson et al. 2021	Wilkerson et al. 2021	Takahashi 1968;Davies & Martinez 1970	Takahashi 1968	Culex eggs are in principal not desiccation resistant (Wilkerson et al. 2021)	Blosser & Burkett-Cadena 2017	Soghigian et al. 2023
Culex (Culex) quinquefasciatus (Say, 1823)	Culex quinquefasciatus	Cx. quin	Karger et al. 2017;Karger et al. 2021	Karger et al. 2017;Karger et al. 2021	Karger et al. 2017;Karger et al. 2021	Karger et al. 2017;Karger et al. 2021	Wilkerson et al. 2021	Farajollahi et al. 2011;Fonseca et al. 2006	Juliano & Lounibos 2005;Vinogradova 2000	Mosha & Subra 1983;Patrick & Bradley 2000	Juliano & Lounibos 2005;Vinogradova 2000	Wilkerson et al. 2021 p. 185	Soghigian et al. 2023
Culex (Culex) restuans (Theobald, 1901)	Culex restuans	Cx. rest	Karger et al. 2017;Karger et al. 2021	Karger et al. 2017;Karger et al. 2021	Karger et al. 2017;Karger et al. 2021	Karger et al. 2017;Karger et al. 2021	Wilkerson et al. 2021	Wilkerson et al. 2021;Becker et al. 2020	Wilkerson et al. 2021;Becker et al. 2020	Wilkerson et al. 2021;Becker et al. 2020	Wilkerson et al. 2021	NA	Soghigian et al. 2023
Culex (Eumelanomyia) rubinotus (Theobald, 1906)	Culex rubinotus	Cx. rubi	Karger et al. 2017;Karger et al. 2021	Karger et al. 2017;Karger et al. 2021	Karger et al. 2017;Karger et al. 2021	Karger et al. 2017;Karger et al. 2021	Wilkerson et al. 2021	Wilkerson et al. 2021	Tantely et al. 2016	Tantely et al. 2016	Culex eggs are in principal not desiccation resistant (Wilkerson et al. 2021)	NA	NA
Culex (Culex) salinarius (Coquillett, 1904)	Culex salinarius	Cx. sali	Karger et al. 2017;Karger et al. 2021	Karger et al. 2017;Karger et al. 2021	Karger et al. 2017;Karger et al. 2021	Karger et al. 2017;Karger et al. 2021	Wilkerson et al. 2021	Wilkerson et al. 2021;Becker et al. 2020	Wilkerson et al. 2021;Becker et al. 2020	Wilkerson et al. 2021;Becker et al. 2020	Crans & McNelley 1998	Wilkerson et al. 2021 p. 504	Soghigian et al. 2023
Culex (Culex) sitiens (Wiedemann, 1828)	Culex sitiens	Cx. siti	Karger et al. 2017;Karger et al. 2021	Karger et al. 2017;Karger et al. 2021	Karger et al. 2017;Karger et al. 2021	Karger et al. 2017;Karger et al. 2021	Wilkerson et al. 2021	Wilkerson et al. 2021	Juliano & Lounibos 2005	Wilkerson et al. 2021	Culex eggs are in principal not desiccation resistant (Wilkerson et al. 2021)	Wilkerson et al. 2021 p. 185	Soghigian et al. 2023
Culex (Melanoconion) spissipes (Theobald, 1903)	Culex spissipes	Cx. spis	Karger et al. 2017;Karger et al. 2021	Karger et al. 2017;Karger et al. 2021	Karger et al. 2017;Karger et al. 2021	Karger et al. 2017;Karger et al. 2021	Wilkerson et al. 2021	Wilkerson et al. 2021	Wilkerson et al. 2021	Wilkerson et al. 2021	Culex eggs are in principal not desiccation resistant (Wilkerson et al. 2021)	Wilkerson et al. 2021	Soghigian et al. 2023
Culex (Melanoconion) taeniopus (Dyar & Knab, 1907)	Culex taeniopus	Cx. taen	Karger et al. 2017;Karger et al. 2021	Karger et al. 2017;Karger et al. 2021	Karger et al. 2017;Karger et al. 2021	Karger et al. 2017;Karger et al. 2021	Wilkerson et al. 2021	Wilkerson et al. 2021	Wilkerson et al. 2021	Wilkerson et al. 2021	Culex eggs are in principal not desiccation resistant (Wilkerson et al. 2021)	Dziem & Cupp 1983;Wilkerson et al. 2021	Soghigian et al. 2023
Culex (Culex) tarsalis (Coquillett, 1896)	Culex tarsalis	Cx. tars	Karger et al. 2017;Karger et al. 2021	Karger et al. 2017;Karger et al. 2021	Karger et al. 2017;Karger et al. 2021	Karger et al. 2017;Karger et al. 2021	Wilkerson et al. 2021	Wilkerson et al. 2021	Wilkerson et al. 2021	Wilkerson et al. 2021;Reisen 1993;Reisen 2012	Wilkerson et al. 2021;Pahk 2003	Wilkerson et al. 2021 p. 185	Soghigian et al. 2023
Culex (Culex) theileri (Theobald, 1903)	Culex theileri	Cx. thei	Karger et al. 2017;Karger et al. 2021	Karger et al. 2017;Karger et al. 2021	Karger et al. 2017;Karger et al. 2021	Karger et al. 2017;Karger et al. 2021	Wilkerson et al. 2021	Wilkerson et al. 2021	Wilkerson et al. 2021;Becker et al. 2020	Wilkerson et al. 2021;Becker et al. 2020	Culex eggs are in principal not desiccation resistant (Wilkerson et al. 2021)	NA	Soghigian et al. 2023
Culex (Culex) torrentium (Martini, 1925)	Culex torrentium	Cx. torr	Karger et al. 2017;Karger et al. 2021	Karger et al. 2017;Karger et al. 2021	Karger et al. 2017;Karger et al. 2021	Karger et al. 2017;Karger et al. 2021	Wilkerson et al. 2021	Wilkerson et al. 2021;Becker et al. 2020	Becker et al. 2020	Becker et al. 2020	Culex eggs are in principal not desiccation resistant (Wilkerson et al. 2021)	NA	NA
Culex (Culex) tritaeniorhynchus (Giles, 1901)	Culex tritaeniorhynchus	Cx. trit	Karger et al. 2017;Karger et al. 2021	Karger et al. 2017;Karger et al. 2021	Karger et al. 2017;Karger et al. 2021	Karger et al. 2017;Karger et al. 2021	Wilkerson et al. 2021	Alves et al. 2014;Wilkerson et al. 2021	Juliano & Lounibos 2005	Roberts & Irving-Bell 1997	Culex eggs are in principal not desiccation resistant (Wilkerson et al. 2021)	Wilkerson et al. 2021 p. 185	Soghigian et al. 2023
Culex (Culex) univittatus (Theobald, 1901)	Culex univittatus	Cx. univ	Karger et al. 2017;Karger et al. 2021	Karger et al. 2017;Karger et al. 2021	Karger et al. 2017;Karger et al. 2021	Karger et al. 2017;Karger et al. 2021	Wilkerson et al. 2021	NA	NA	NA	Culex eggs are in principal not desiccation resistant (Wilkerson et al. 2021)	NA	Soghigian et al. 2023
Culex (Culex) vishnui (Theobald, 1901)	Culex vishnui	Cx. vish	Karger et al. 2017;Karger et al. 2021	Karger et al. 2017;Karger et al. 2021	Karger et al. 2017;Karger et al. 2021	Karger et al. 2017;Karger et al. 2021	Wilkerson et al. 2021	Wilkerson et al. 2021	Wilkerson et al. 2021	Wilkerson et al. 2021	Culex eggs are in principal not desiccation resistant (Wilkerson et al. 2021)	NA	Soghigian et al. 2023
Culex (Melanoconion) vomerifer (Komp, 1932)	Culex vomerifer	Cx. vome	Karger et al. 2017;Karger et al. 2021	Karger et al. 2017;Karger et al. 2021	Karger et al. 2017;Karger et al. 2021	Karger et al. 2017;Karger et al. 2021	Wilkerson et al. 2021	Wilkerson et al. 2021	Wilkerson et al. 2021	Wilkerson et al. 2021	Culex eggs are in principal not desiccation resistant (Wilkerson et al. 2021)	NA	Soghigian et al. 2023
Culex (Culex) zombaensis (Theobald, 1901)	Culex zombaensis	Cx. zomb	Karger et al. 2017;Karger et al. 2021	Karger et al. 2017;Karger et al. 2021	Karger et al. 2017;Karger et al. 2021	Karger et al. 2017;Karger et al. 2021	Wilkerson et al. 2021	Wilkerson et al. 2021	Worth & Peterson 1961;Njogu et al. 1971	Worth & Peterson 1961;Njogu et al. 1971	Culex eggs are in principal not desiccation resistant (Wilkerson et al. 2021)	NA	NA
Culiseta (Verrallina) annulata (Schrank, 1776)	Culiseta annulata	Cu. annu	Karger et al. 2017;Karger et al. 2021	Karger et al. 2017;Karger et al. 2021	Karger et al. 2017;Karger et al. 2021	Karger et al. 2017;Karger et al. 2021	Wilkerson et al. 2021	Becker et al. 2020	Becker et al. 2020	Becker et al. 2020	NA	Mattingly 1972	Soghigian et al. 2023
Culiseta (Verrallina) inornata (Williston, 1893)	Culiseta inornata	Cu. inor	Karger et al. 2017;Karger et al. 2021	Karger et al. 2017;Karger et al. 2021	Karger et al. 2017;Karger et al. 2021	Karger et al. 2017;Karger et al. 2021	Wilkerson et al. 2021	Wilkerson et al. 2021	Wilkerson et al. 2021	Wilkerson et al. 2021	Mattingly 1972	Mattingly 1972	Soghigian et al. 2023
Culiseta (Austrotheobaldia) melanura (Coquillett, 1902)	Culiseta melanura	Cu. mela	Karger et al. 2017;Karger et al. 2021	Karger et al. 2017;Karger et al. 2021	Karger et al. 2017;Karger et al. 2021	Karger et al. 2017;Karger et al. 2021	Wilkerson et al. 2021	Wilkerson et al. 2021	Crans & McNelley 1998	Crans & McNelley 1998	Crans & McNelley 1998	Mattingly 1972	Soghigian et al. 2023
Culiseta (Culicella) morsitans (Theobald, 1901)	Culiseta morsitans	Cu. mors	Karger et al. 2017;Karger et al. 2021	Karger et al. 2017;Karger et al. 2021	Karger et al. 2017;Karger et al. 2021	Karger et al. 2017;Karger et al. 2021	Wilkerson et al. 2021	Wilkerson et al. 2021;Becker et al. 2020	Becker et al. 2020	Becker et al. 2020	Service 1994	Service 1994	Soghigian et al. 2023
Eretmapodites (NA) chrysogaster (Graham, 1909)	Eretmapodites chrysogaster	Er. chry	Karger et al. 2017;Karger et al. 2021	Karger et al. 2017;Karger et al. 2021	Karger et al. 2017;Karger et al. 2021	Karger et al. 2017;Karger et al. 2021	Wilkerson et al. 2021	Wilkerson et al. 2021	Wilkerson et al. 2021;Clements 1999 p. 627	Wilkerson et al. 2021	Hylton 1969	Gillett 1958	Soghigian et al. 2023
Haemagogus (Conopostegus) leucocelaenus (Dyar & Shannon, 1924)	Haemagogus leucocelaenus	Hg. leuc	Karger et al. 2017;Karger et al. 2021	Karger et al. 2017;Karger et al. 2021	Karger et al. 2017;Karger et al. 2021	Karger et al. 2017;Karger et al. 2021	Wilkerson et al. 2021	Wilkerson et al. 2021	Silva et al. 2022;Silva & Lazovei 1999	Silva et al. 2022	Clements 1992 p. 70	Clements 1999 p. 629	Soghigian et al. 2023
Haemagogus (Haemagogus) mesodentatus (Komp & Kumm, 1938)	Haemagogus mesodentatus	Hg. meso	Karger et al. 2017;Karger et al. 2021	Karger et al. 2017;Karger et al. 2021	Karger et al. 2017;Karger et al. 2021	Karger et al. 2017;Karger et al. 2021	Wilkerson et al. 2021	Wilkerson et al. 2021	Wilkerson et al. 2021	Wilkerson et al. 2021	Clements 1992 p. 70	Clements 1999 p. 629	NA
Haemagogus (Haemagogus) spegazzinii (Brèthes, 1912)	Haemagogus spegazzinii	Hg. speg	Karger et al. 2017;Karger et al. 2021	Karger et al. 2017;Karger et al. 2021	Karger et al. 2017;Karger et al. 2021	Karger et al. 2017;Karger et al. 2021	Wilkerson et al. 2021	Wilkerson et al. 2021	Wilkerson et al. 2021	Wilkerson et al. 2021	Clements 1992 p. 70	Clements 1999 p. 629	NA
Limatus (Limatus) asulleptus (Theobald, 1903)	Limatus asulleptus	Li. asul	Karger et al. 2017;Karger et al. 2021	Karger et al. 2017;Karger et al. 2021	Karger et al. 2017;Karger et al. 2021	Karger et al. 2017;Karger et al. 2021	Wilkerson et al. 2021	Wilkerson et al. 2021	Wilkerson et al. 2021;Guillermo Chaverri et al. 2018	Wilkerson et al. 2021	NA	NA	NA
Mansonia (Mansonioides) africana (Theobald, 1901)	Mansonia africana	Ma. afri	Karger et al. 2017;Karger et al. 2021	Karger et al. 2017;Karger et al. 2021	Karger et al. 2017;Karger et al. 2021	Karger et al. 2017;Karger et al. 2021	Wilkerson et al. 2021	Wilkerson et al. 2021	Laurence 1960	Laurence 1960	Laurence 1960	Clements 1992 p. 69;Laurence 1960	Soghigian et al. 2023
Mansonia (Mansonioides) septempunctata (Theobald, 1905)	Mansonia septempunctata	Ma. sept	Karger et al. 2017;Karger et al. 2021	Karger et al. 2017;Karger et al. 2021	Karger et al. 2017;Karger et al. 2021	Karger et al. 2017;Karger et al. 2021	Wilkerson et al. 2021	Wilkerson et al. 2021	Pimnon et al. 2024	Pimnon et al. 2024	Pimnon et al. 2024	Clements 1992 p. 69	Soghigian et al. 2023
Mansonia (Mansonia) titillans (Walker, 1848)	Mansonia titillans	Ma. titi	Karger et al. 2017;Karger et al. 2021	Karger et al. 2017;Karger et al. 2021	Karger et al. 2017;Karger et al. 2021	Karger et al. 2017;Karger et al. 2021	Wilkerson et al. 2021	Wilkerson et al. 2021	Wilkerson et al. 2021	Wilkerson et al. 2021	Rojas-Araya et al. 2020	Wilkerson et al. 2021 p. 185	Soghigian et al. 2023
Mansonia (Mansonioides) uniformis (Theobald, 1901)	Mansonia uniformis	Ma. unif	Karger et al. 2017;Karger et al. 2021	Karger et al. 2017;Karger et al. 2021	Karger et al. 2017;Karger et al. 2021	Karger et al. 2017;Karger et al. 2021	Wilkerson et al. 2021	White 1989	Juliano & Lounibos 2005 (Rice fields);Laurence 1960 swamps	Wilkerson et al. 2021;Liehne 1991	Wilkerson et al. 2021 p. 185	Wilkerson et al. 2021 p. 185;Laurence 1960	Soghigian et al. 2023
Psorophora (Janthinosoma) albigenu (Lutz, 1908) (In Peryassú 1908)	Psorophora albigenu	Ps. albi	Karger et al. 2017;Karger et al. 2021	Karger et al. 2017;Karger et al. 2021	Karger et al. 2017;Karger et al. 2021	Karger et al. 2017;Karger et al. 2021	Wilkerson et al. 2021	Alencar et al. 2017	Alencar et al. 2017	Alencar et al. 2017	Clements 1992 p. 70	Day 2016	Soghigian et al. 2023
Psorophora (Psorophora) ciliata (Fabricius, 1794)	Psorophora ciliata	Ps. cili	Karger et al. 2017;Karger et al. 2021	Karger et al. 2017;Karger et al. 2021	Karger et al. 2017;Karger et al. 2021	Karger et al. 2017;Karger et al. 2021	Wilkerson et al. 2021	Wilkerson et al. 2021	Wilkerson et al. 2021	Wilkerson et al. 2021	Clements 1992 p. 70	Wilkerson et al. 2021	Soghigian et al. 2023
Psorophora (Grabhamia) columbiae (Dyar & Knab, 1906)	Psorophora columbiae	Ps. colu	Karger et al. 2017;Karger et al. 2021	Karger et al. 2017;Karger et al. 2021	Karger et al. 2017;Karger et al. 2021	Karger et al. 2017;Karger et al. 2021	Wilkerson et al. 2021	Wilkerson et al. 2021	Wilkerson et al. 2021	Wilkerson et al. 2021	Clements 1992 p. 70	Day 2016	Soghigian et al. 2023
Psorophora (Grabhamia) confinnis (Lynch Arribálzaga, 1891)	Psorophora confinnis	Ps. conf	Karger et al. 2017;Karger et al. 2021	Karger et al. 2017;Karger et al. 2021	Karger et al. 2017;Karger et al. 2021	Karger et al. 2017;Karger et al. 2021	Wilkerson et al. 2021	Lanzaro et al. 2015	Meek 1975	Meek 1975	Andreadis 1990;Meek 1975	Day 2016	Soghigian et al. 2023
Psorophora (Janthinosoma) ferox (von Humboldt, 1819)	Psorophora ferox	Ps. fero	Karger et al. 2017;Karger et al. 2021	Karger et al. 2017;Karger et al. 2021	Karger et al. 2017;Karger et al. 2021	Karger et al. 2017;Karger et al. 2021	Wilkerson et al. 2021	Wilkerson et al. 2021	Wilkerson et al. 2021;Holderman & Connelly 2015	Wilkerson et al. 2021;Holderman & Connelly 2015	Day 2016	Day 2016	Soghigian et al. 2023
Sabethes (Sabethoides) chloropterus (von Humboldt, 1819)	Sabethes chloropterus	Sa. chlo	Karger et al. 2017;Karger et al. 2021	Karger et al. 2017;Karger et al. 2021	Karger et al. 2017;Karger et al. 2021	Karger et al. 2017;Karger et al. 2021	Wilkerson et al. 2021	Wilkerson et al. 2021	Wilkerson et al. 2021	Wilkerson et al. 2021	Menezes 2023	Wilkerson et al. 2021 p. 103	Soghigian et al. 2023
Trichoprosopon (NA) digitatum (Rondani, 1848)	Trichoprosopon digitatum	Tr. digi	Karger et al. 2017;Karger et al. 2021	Karger et al. 2017;Karger et al. 2021	Karger et al. 2017;Karger et al. 2021	Karger et al. 2017;Karger et al. 2021	Wilkerson et al. 2021	Wilkerson et al. 2021	Wilkerson et al. 2021	Wilkerson et al. 2021	Clements 1992 p. 69	Wilkerson et al. 2021 p. 185	Soghigian et al. 2023
Uranotaenia (Pseudoficalbia) sapphirina (Osten Sacken, 1868)	Uranotaenia sapphirina	Ur. sapp	Karger et al. 2017;Karger et al. 2021	Karger et al. 2017;Karger et al. 2021	Karger et al. 2017;Karger et al. 2021	Karger et al. 2017;Karger et al. 2021	Wilkerson et al. 2021	Wilkerson et al. 2021	Maestas et al. 2022	Maestas et al. 2022	Hinman 1935	Clements 1999 p. 619	Soghigian et al. 2023
Wyeomyia (Uncertain: Wyeomyia) melanocephala (Dyar & Knab, 1906)	Wyeomyia melanocephala	Wy. mela	Karger et al. 2017;Karger et al. 2021	Karger et al. 2017;Karger et al. 2021	Karger et al. 2017;Karger et al. 2021	Karger et al. 2017;Karger et al. 2021	Wilkerson et al. 2021	Wilkerson et al. 2021	Clements 1999 p. 555	Clements 1999 p. 555	NA	NA	NA
Wyeomyia (Uncertain: Wyeomyia) occulta (Bonne-Wepster & Bonne, 1919)	Wyeomyia occulta	Wy. occu	Karger et al. 2017;Karger et al. 2021	Karger et al. 2017;Karger et al. 2021	Karger et al. 2017;Karger et al. 2021	Karger et al. 2017;Karger et al. 2021	Wilkerson et al. 2021	Wilkerson et al. 2021	Clements 1999 p. 555;Panday 1975	Clements 1999 p. 555	NA	NA	NA

## Sheet: Source Link
source	Links
Alencar et al. 2017	https://doi.org/10.2987/16-6615.1
Alves et al. 2014	http://www.scvz.org/zoolcv/vol5no1/Alves%20et%20al%20Culex%20tritaeniorhynchus.pdf
Andreadis 1990	https://core.ac.uk/download/pdf/21597095.pdf
Antonio-Nkondjio & Simard 2013	http://dx.doi.org/10.5772/55153
Australian Government Department of the Environment and Energy 2019	https://www.dcceew.gov.au/sites/default/files/env/pages/d8bf16ca-362b-4e6d-9144-4b71770bd6b6/files/aedes-polynesiensis-department-risk-analysis.pdf
Beckel 1958	https://doi.org/10.1139/z58-050
Becker et al. 2010	https://doi.org/10.1007/978-3-540-92874-4
Becker et al. 2020	https://link.springer.com/chapter/10.1007/978-3-030-11623-1_2
Beebe et al. 2001	https://doi.org/10.1046/j.0962-1075.2001.00278.x
Beier et al. 1990	https://www.biodiversitylibrary.org/content/part/JAMCA/JAMCA_V06_N1_P105-109.pdf
Blagrove et al. 2016	https://doi.org/10.1186/s13071-016-1739-3
Blosser & Burkett-Cadena 2017	https://doi.org/10.1093/jme/tjx052
Boehmler 2022	https://doi.org/10.2987/22-7076
Bram 1967	https://mosquito-taxonomic-inventory.myspecies.info/sites/mosquito-taxonomic-inventory.info/files/Bram%201967.pdf
Burkett-Cadena 2013	https://www.uapress.ua.edu/9780817386481/mosquitoes-of-the-southeastern-united-states/
Carpenter & LaCasse 1955	https://www.gamosquito.org/resources/mosqnorte.pdf
Carvalho & Moreira 2017	https://doi.org/10.1007/s13744-017-0520-4
Carvalho-Pinto & Lourenço-de-Oliveira 2003	https://doi.org/10.1590/s0074-02762003000800012
Casanova & Prado 2002	https://doi.org/10.1079/BER2002178
CDC Aedes Life Cycle	https://www.cdc.gov/mosquitoes/about/life-cycle-of-aedes-mosquitoes.html
CDC Anopheles Life Cycle	https://www.cdc.gov/mosquitoes/about/life-cycle-of-anopheles-mosquitoes.html
Chadee 1995	https://www.biodiversitylibrary.org/content/part/JAMCA/JAMCA_V11_N1_P103-106.pdf
Chandra et al. 2010	https://doi.org/10.1016/j.actatropica.2010.02.005
Christophers 1960	http://www.dpi.inpe.br/geocxnets/wiki/lib/exe/fetch.php?media=wiki:christophers_1960.pdf
Clark et al. 2004	https://doi.org/10.1242/jeb.01018
Clements 1992	https://doi.org/10.1079/9780851993744.0000
Clements 1999	https://www.nhbs.com/the-biology-of-mosquitoes-volume-2-sensory-reception-and-behaviour-book
Conde et al. 2015	https://doi.org/10.1186/s12936-015-1002-y
Crans & McNelley 1998	http://www.nmca.org/PAPER19.htm
Crans 2004	https://vectorbio.rutgers.edu/outreach/species/sp24.htm
Crans no Year-sp21	https://vectorbio.rutgers.edu/outreach/species/sp21.htm
Crans no Year-sp22	https://vectorbio.rutgers.edu/outreach/species/sp22.htm
Crans no Year-sp23	https://vectorbio.rutgers.edu/outreach/species/sp23.htm
Cross et al. 2022	https://doi.org/10.1038/s41598-021-04314-4
Da Silva et al. 2006	https://doi.org/10.1093/jmedent/43.1.107
Davies & Martinez 1970	https://doi.org/10.1093/jmedent/7.2.179
Day 2016	https://doi.org/10.3390/insects7040065
Day 2021	https://edis.ifas.ufl.edu/publication/IN136
de Kruijf et al. 1973	https://doi.org/10.1017/S0007485300039092
de Melo Silva et al. 2024	https://www.scielo.cl/pdf/rche/v50n2/0718-8994-rche-50-02-309.pdf
Department of Health WA 2013	https://library.dbca.wa.gov.au/FullTextFiles/025859.pdf
Diallo et al. 2012	http://www.parasitesandvectors.com/content/5/1/286
Díez-Fernández et al. 2018	https://parasitesandvectors.biomedcentral.com/articles/10.1186/s13071-018-2879-4
Diouf et al. 2020	https://doi.org/10.1186/s12879-020-05093-5
Dziem & Cupp 1983	https://www.cabidigitallibrary.org/doi/full/10.5555/19830506183
ECDC 2022	https://www.ecdc.europa.eu/sites/default/files/documents/Reverse-identification-key-for-invasive-mosquito-species-update-July-2022.pdf
ECDC Ae. albopictus updated 2016	https://www.ecdc.europa.eu/en/disease-vectors/facts/mosquito-factsheets/aedes-albopictus
ECDC Ae. japonicus updated 2014	https://www.ecdc.europa.eu/en/disease-vectors/facts/mosquito-factsheets/aedes-japonicus
ECDC An. atroparvus updated 2014	https://www.ecdc.europa.eu/en/disease-vectors/facts/mosquito-factsheets/anopheles-atroparvus
ECDC An. plumbeus	https://www.ecdc.europa.eu/en/disease-vectors/facts/mosquito-factsheets/anopheles-plumbeus
ECDC Cx. pipiens updated 2020	https://www.ecdc.europa.eu/en/infectious-disease-topics/related-public-health-topics/disease-vectors/facts/mosquito-factsheets/culex-pipiens
Farajollahi et al. 2011	https://doi.org/10.1016/j.meegid.2011.08.013
Feijó Almeida et al. 2020	https://doi.org/10.1371/journal.pone.0235726
Floore et al. 1976	https://apps.dtic.mil/sti/pdfs/ADA511966.pdf
Flores-Mendoza & Lourenço-de-Oliveira 1996	https://www.bioline.org.br/pdf?oc96052
Fonseca et al. 2006	https://doi.org/10.4269/ajtmh.2006.74.284
Fontanarrosa et al. 2000	https://doi.org/10.1590/s0074-02762000000600007
Fournet et al. 2022	https://doi.org/10.1186/s12936-022-04295-3
Franklin et al. 1958	https://www.biodiversitylibrary.org/content/part/JAMCA/MN_V18_N1_P030-033.pdf
Furumizo et al. 2005	https://doi.org/10.2987/8756-971X(2005)21[225:FCOAAP]2.0.CO;2
Gillett 1958	https://doi.org/10.1017/s000748530005361x
Giunti et al. 2023	https://doi.org/10.1007/s40475-023-00284-x
Godsey et al. 2003	https://www.researchgate.net/publication/10822156_First_record_of_Aedes_Stegomyia_unilineatus_in_the_Kingdom_of_Saudi_Arabia#fullTextFileContent
Grjébine 1966	https://archive.org/details/faunedemadagasc22grje/page/158/mode/2up?q=coustani
Guillermo Chaverri et al. 2018	https://doi.org/10.1093/jme/tjx254
Hawley 1988	https://pubmed.ncbi.nlm.nih.gov/3068349/
Hearnden 1999	https://www.researchgate.net/publication/254094793_A_Health_Risk_Assessment_for_the_Establishment_of_The_Exotic_Mosquitoes_Aedes_camptorhynchus_and_Culex_australicus_in_Napier_New_Zealand
Herms & Freeborn 1920	https://www.jstor.org/stable/pdf/3270958.pdf
Hickman & Brown no year	https://www.brunswickcountync.gov/DocumentCenter/View/1375/Ochlerotatus-Fulvus-Pallens-Biology-PDF
Hinman 1935	https://doi.org/10.1093/aesa/28.3.404
Hiwat & Bretas 2011	https://doi.org/10.1186/1756-3305-4-177
Holderman & Connelly 2015	https://entnemdept.ufl.edu/creatures/aquatic/Psorophora_ferox.htm
Huang 1972	https://apps.dtic.mil/sti/tr/pdf/ADA510169.pdf
Huang 1990	https://apps.dtic.mil/sti/tr/pdf/ADA512452.pdf
Hurlbut 1938	https://doi.org/10.2307/3272278
Hylton 1969	https://doi.org/10.1093/jmedent/6.2.147
Ingram 1954	https://doi.org/10.1093/oxfordjournals.aje.a119711
Jangir & Prasad 2024	https://www.entomologyjournals.com/assets/archives/2024/vol9issue10/9288.pdf
Jerkins & Carpenter 1946	https://www.jstor.org/stable/pdf/1943573.pdf?casa_token=-OZoD3UdqX8AAAAA:JBX-u49zIC2bQwynU77xBSCH0oLbWovdVzfWNWwwA0aviP15RT6hGYvo_-aD2B1TB6c4pxWK2d9wGxrvll9CJlLs7qgDgWr8G8_jVJQJ_6hZZmVxV0E
Johnson & Russell 2019	https://doi.org/10.1111/jvec.12338
Jude et al. 2022	https://doi.org/10.1093/trstmh/trac017
Juliano & Lounibos 2005	https://doi.org/10.1111/j.1461-0248.2005.00755.x
Karger et al. 2017	https://doi.org/10.1038/sdata.2017.122
Karger et al. 2021	https://doi.org/10.16904/ENVIDAT.228.V2.1
Kloke 1997	https://journals.co.za/doi/pdf/10.10520/AJA10213589_315
Kumm & Novis 1937	https://citeseerx.ist.psu.edu/document?repid=rep1&type=pdf&doi=a90561b99513cc0054595a6ee8d1d20edc4555c5
Lanzaro et al. 2015	https://doi.org/10.1093/jme/tjv084
Laurence 1960	https:/doi.org/10.1017/s0007485300055127
Lemrabott et al. 2020	https://doi.org/10.1186/s13071-020-04400-y
Liehne 1991	https://www.health.wa.gov.au/~/media/Corp/Documents/Health-for/Mosquitoes/PDF/LIEHNE_Atlas-of-Mosquitoes-of-WA.pdf
Lindström et al. 2021	https://doi.org/10.3390/insects12040279
Liu et al. 2024	https://doi.org/10.1186/s12879-024-09213-3
Logan et al. 1991	https://www.biodiversitylibrary.org/content/part/JAMCA/JAMCA_V07_N1_P109-112.pdf
Ludueña Almeida & Gorla 1995	https://www.scielo.br/j/mioc/a/7YGVT6rfpMGmFqrmrxTXSdz/?format=pdf&lang=en
Maestas et al. 2022	https://entnemdept.ufl.edu/Creatures/AQUATIC/Uranotaenia_sapphirina.htm
Magnarelli 1978	https://doi.org/10.1093/ee/7.4.512
Martin et al. 2024	https://doi.org/10.2987/24-7188
Mattingly 1952	https://www.biodiversitylibrary.org/page/2291872#page/269/mode/1up
Mattingly 1972	https://www.biodiversitylibrary.org/content/part/JAMCA/MS_V04_N4_P114-127.pdf
Medlock et al. 2015	https://doi.org/10.1017/S0007485315000103
Meek 1975	https://oaktrust.library.tamu.edu/items/82745555-c84a-4cd8-93be-1f2507958aab
Menezes 2023	https://www.ioc.fiocruz.br/en/noticias/conheca-os-mosquitos-que-podem-transmitir-febre-amarela
Metzger et al. 2022	https://doi.org/10.1093/jme/tjab165
Miner 2014	https://animaldiversity.org/accounts/Aedes_triseriatus/
Mirabello & Conn 2006	https://doi.org/10.1038/sj.hdy.6800805
Mohamed et al. 2017	https://doi.org/10.1080/00222933.2017.1285069
Mosha & Subra 1983	https://horizon.documentation.ird.fr/exl-doc/pleins_textes/cahiers/entomo/15421.pdf
Müller et al. 2008	https://www.scielo.br/j/bn/a/tDcbfbcxKkCvjWz8JpVW8ZF/?format=pdf&lang=en
Mwangangi et al. 2010	http://www.malariajournal.com/content/9/1/228
Napa County Mosquito Abatement District updated 2024	https://www.napamosquito.org/woodland-malaria-mosquito-anopheles-punctipennis
NaturePest 2025	https://www.naturepest.com/mosquito-control/aedes-infirmatus/
Naz et al. 2014	https://www.researchgate.net/profile/Afsheen-Maryam/publication/267631787_Population_Dynamics_of_Mosquitoes_in_Various_Breeding_Habitats_at_University_of_Peshawar_Campus_Khyber_Pukhtunkhwa_Pakistan/links/54550a2f0cf2bccc490cc882/Population-Dynamics-of-Mosquitoes-in-Various-Breeding-Habitats-at-University-of-Peshawar-Campus-Khyber-Pukhtunkhwa-Pakistan.pdf
Nejati et al. 2024	https://doi.org/10.1371/journal.pone.0298412
Njogu et al. 1971	https://d1wqtxts1xzle7.cloudfront.net/112350703/s000748530004042620240312-1-50a88l-libre.pdf?1710257587=&response-content-disposition=inline%3B+filename%3DObservations_on_the_breeding_sites_of_mo.pdf&Expires=1741194958&Signature=KkY~6j3SAtKbahrNR6ajdLOlkmPybVsknMTRuyQ-T0ywZpc0ScUo1QhrB4pWC3k0unuOvSvD~loiOMlAv~M-BlPxzdBm1Bva87gYa8PIXYNKs-~9v2Ac5MgNywJXhvCXjZtTF1vXrXSSQnY5JYNienHfStcEUmz-mfipcFtCcw…
Nordgulen et al. 2022	https://doi.org/10.32473/edis-in1357-2022
Novikov & Vaulin 2014	https://doi.org/10.1186/1756-3305-7-389
Nuttall & Shipley 1901	https://www.jstor.org/stable/4618391
NZ Biosecure Aedes camptorhynchus 2007	https://www.smsl.co.nz/site/southernmonitoring/files/NZB/Aedes%20camptorhynchus%20-%20profile%20Mar%2007.pdf
NZ Biosecure Aedes scutellaris 2006	https://www.smsl.co.nz/site/southernmonitoring/files/NZB/Aedes%20scutellaris%20-%20profile%20Nov%2006.pdf
NZ Biosecure Culex annulirostris 2007	https://www.smsl.co.nz/site/southernmonitoring/files/NZB/Culex%20annulirostris%20-%20profile%20Mar%2007.pdf
O'MEARA 1992	https://vectorbio.rutgers.edu/outreach/species/sp7.htm
Onyido et al. 2010	https://www.researchgate.net/profile/Obiora-Ikpeze/publication/236621415_Water_breeding_mosquito_vectors_Diptera_Culicidae_of_public_health_importance_in_Calabar_southeast_Nigeria/links/02e7e5186f0ad2f8ff000000/Water-breeding-mosquito-vectors-Diptera-Culicidae-of-public-health-importance-in-Calabar-southeast-Nigeria.pdf
Packer & Corbet 1989	https://doi.org/10.1111/j.1365-2311.1989.tb00945.x
Pahk 2003	https://animaldiversity.org/accounts/Culex_tarsalis/
Panday 1975	https://citeseerx.ist.psu.edu/document?repid=rep1&type=pdf&doi=25b5461f736b65b468f9c937a1bfa9b983d00d3c
Patrick & Bradley 2000	https://doi.org/10.1242/jeb.203.4.821
Petersen & Linley 1995	https://doi.org/10.1093/jmedent/32.6.888
Petersen et al. 2024	https://doi.org/10.3390/insects15080600
Pimnon et al. 2024	https://www.veterinaryworld.org/Vol.17/March-2024/8.pdf
Pittendrigh 1949	https://onlinelibrary.wiley.com/doi/pdf/10.1111/j.1558-5646.1950.tb01382.x
Powell et al. 2018	https://doi.org/10.1093/biosci/biy119
Prasad et al. 2023	https://doi.org/10.1371/journal.pbio.3002342
QIMR Bergofer 2016	https://www.dcceew.gov.au/sites/default/files/env/pages/d8bf16ca-362b-4e6d-9144-4b71770bd6b6/files/aedes-polynesiensis-applicants-assessment.docx
Reeves et al. 2021	https://doi.org/10.1093/jme/tjaa250
Reinert 1972	https://apps.dtic.mil/sti/pdfs/ADA510715.pdf
Reisen 1993	Reisen, W. 1993. The western encephalitis mosquito, Culex tarsalis. Wing Beats, Vol. 4(2):16. link: https://vectorbio.rutgers.edu/outreach/species/sp6.htm
Reisen 2012	https://doi.org/10.2987/8756-971X-28.4.82
Richard et al. 2002	http://dx.doi.org/10.1603/0022-2585-39.3.430
Rios & Conelly 2007	https://edis.ifas.ufl.edu/publication/IN791
Roberts & Irving-Bell 1997	https://doi.org/10.1006/jare.1997.0291
Rojas-Araya et al. 2020	https://entnemdept.ufl.edu/Creatures/AQUATIC/Mansonia_titillans.htm
Romero-Weaver et al. 2023	https://doi.org/10.32473/edis-IN1385-2022
Rozeboom 1936	https://www.gorgas.gob.pa/wp-content/uploads/external/BiblioGorgas/pdf/The%20life%20cycle%20of%20laboratory-bred%20anopheles%20albimanus%20wiedemann.%20L.%20Rozeboom.pdf
Salazar et al. 2015	https://www.thaiscience.info/journals/Article/TMPH/10982470.pdf
Sallum et al. 1999	https://doi.org/10.1093/jmedent/36.3.282
Santos et al. 2024	https://doi.org/10.1590/0074-02760240116
Schluep et al. 2022	https://entnemdept.ufl.edu/Creatures/AQUATIC/Culex_coronator.htm
Service 1970	https://doi.org/10.1111/j.1365-2311.1970.tb00529.x
Service 1977	https://doi.org/10.2307/2401833
Service 1985	https://doi.org/10.1017/S1742758400003039
Service 1994	https://doi.org/10.1017/S0007485300032260
Shehata 2018	https://doi.org/10.21608/eajbsa.2018.26438
Shililu et al. 2004	https://www.biodiversitylibrary.org/content/part/JAMCA/JAMCA_V20_N3_P243-247.pdf
Silva & Lazovei 1999	https://doi.org/10.1590/S0101-81751999000500018
Silva et al. 2022	https://doi.org/10.1093/jme/tjac153
Sinka et al. 2010	https://doi.org/10.1186/1756-3305-3-117
Sirivanakarn 1976	https://apps.dtic.mil/sti/tr/pdf/ADA511944.pdf
Smith 1956	https://doi.org/10.1111/j.1365-3032.1956.tb00212.x
Soghigian et al. 2023	https://doi.org/10.1038/s41467-023-41764-y
Sota 1994	https://doi.org/10.1139/z94-193
Soto & Delang 2023	https://doi.org/10.1186/s13071-023-05997-6
Stein et al. 2011	https://doi.org/10.1590/S0074-02762011000400004
Steyn 1955	https://journals.co.za/doi/pdf/10.10520/AJA20785135_36617
Sudeep & Shil 2017	https://doi.org/10.4103/0972-9062.225833
Sudeep 2014	https://www.researchgate.net/publication/270002096_Culex_gelidus_An_emerging_mosquito_vector_with_potential_to_transmit_multiple_virus_infections#fullTextFileContent
Sylla et al. 2013	https://doi.org/10.1111/j.1948-7134.2013.12036.x
Taai & Harbach 2015	https://doi.org/10.1111/zoj.12236
Takahashi 1968	https://www.biodiversitylibrary.org/content/part/JAMCA/MN_V28_N1_P082-084.pdf
Tanaka et al. 1979	https://mosquito-taxonomic-inventory.myspecies.info/sites/mosquito-taxonomic-inventory.info/files/Tanaka%20et%20al%201979.pdf
Tantely et al. 2016	https://doi.org/10.1051/parasite/2016018
Tchuinkam et al. 2010	http://www.biomedcentral.com/1471-2334/10/119
Tran et al. 2019	https://doi.org/10.3390/rs11091024
Trujillo et al. 2022	https://doi.org/10.32473/edis-IN1358-2022
Varnado et al. 2012	https://msdh.ms.gov/page//resources/4774.pdf
Vector Disease Control International (VDCI)	https://www.vdci.net/blog/mosquito-of-the-month-aedes-vexans-the-inland-floodwater-mosquito/
Velásquez 2014	https://ve.scielo.org/pdf/saber/v26n2/art02.pdf
Vinogradova 2000	Vinogradova, E.B. (2000). Culex pipiens Mosquitoes;Taxonomy, Distribution, Ecology, Physiology, Genetics, Applied Importance and Control. Pensoft, Sofia, Bulgaria.
Wagner & Mathis 2016	https://www.zora.uzh.ch/id/eprint/125306/1/JEMCA%2034%20p%201-4.pdf
Watson 1968	Watson, M.S. Aedes (Stegomyia) albopictus (Skuse): A literature review. Misc. Publ. 1967, 22, 1–38.
Weaver & Fashing 1981	https://doi.org/10.1093/jmedent/18.4.317
Weinstein et al. 1997	Weinstein, P., Laird, M. & Browne, G. (1997). Exotic and Endemic Mosquitoes in New Zealand as Potential Arbovirus Vectors. Occas. Pap. Minist. Health, Wellington, New Zealand, 16 pp.
White 1989	http://www.ciesin.columbia.edu/docs/001-613/001-613.html
Wilkerson et al. 2021	https://doi.org/10.1353/book.79680
Wilkerson et al. 2021	https://doi.org/10.1353/book.79680
Woodhill 1949	https://www.cabidigitallibrary.org/doi/full/10.5555/19512900665
Worth & Peterson 1961	https://citeseerx.ist.psu.edu/document?repid=rep1&type=pdf&doi=e8d06b647d6802536127b43d6b1ebd0f1ba494c7
Worth et al. 1961	https://doi.org/10.1017/S0007485300055395
wrbu vectormap no year	https://vectormap.si.edu/downloads/VHazardReports/VectorMap%20Spotlight%20Report%20Malaria%20Vectors%20of%20South%20America.pdf
Yaghoobi-Ershad et al. 2016	https://doi.org/10.1007/s13149-016-0530-1
Yared et al. 2024	https://doi.org/10.1371/journal.pone.0296406
Yates 1945	https://www.biodiversitylibrary.org/content/part/JAMCA/MN_V5_N3_P098-99.pdf
Yates 1979	https://doi.org/10.1017/s0007485300020162
Yee & Skiff 2014	https://doi.org/10.1603/me13182
Zahouli et al. 2016	https://doi.org/10.1186/s13071-016-1778-9
Zahouli et al. 2017	https://doi.org/10.1371/journal.pntd.0005751
Zúñiga et al. 2021	https://doi.org/10.1371/journal.pone.0253230

## Sheet: Legend
Trait	Definition	Information recorded in variable
Oviposition in non-human-made breeding sites	Whether a species lays eggs in natural meaning non-human-made breeding sites. Examples include tree holes, swamps, rivers.	Classes: yes / no
Oviposition in human-made breeding sites	Whether a species lays eggs in human-made breeding sites. Examples include plastic container, vase, man-made cut bamboo that collects water, drainage ditch, rice field.	Classes: yes / no
Oviposition in small breeding sites	Whether a species lays eggs in breeding sites smaller than 1 m2. Examples include tree holes, coconut shells, plastic containers, rockpools.	Classes: yes / no
Oviposition in large breeding sites	Whether a species lays eggs in breeding sites larger than 1 m2. Examples include swamps, river margins, swimming pools.	Classes: yes / no
Fresh water	Whether a species can develop in fresh water.	Classes: yes / no
Brackish water	Whether a species can develop in brackish water.	Classes: yes / no
Salt water	Whether a species can develop in salt water.	Classes: yes / no
Egg survives without water	The ability of eggs to survive without water for long periods of time. Short-time means that eggs from dry soil samples or under experimental conditions could still be incubated in some cases after up to 14 days.	Classes: yes / no / short-time
Desiccation resistance	Ability of eggs to resist desiccation (i.e. survive after drying).	Classes: yes / no
Oviposition strategy	The way in which a species lays its eggs.	Classes: In rafts / individually / individually but clustered / clustered underwater
Minimum mean annual temperatures of its native range	Minimum mean annual minimum temperature at which the species was observed. The extracted value corresponds to the 97.5% percentile of mean annual minimum temperatures at observation sites within countries where the species occurred naturally (in its native range).	Continuous value (°C)
Maximum mean annual temperatures of its native range	Maximum mean annual maximum temperature at which the species was observed. The extracted value corresponds to the 97.5% percentile of mean annual maximum temperature at observation sites within countries where the species occurred naturally (in its native range).	Continuous value (°C)
Minimum sum of annual precipitation of its native range	Minimum sum of annual precipitation at which the species was observed. The extracted value corresponds to the 97.5% percentile of minimum sum of annual precipitation at observation sites within countries where the species occurred naturally (in its native range).	Continuous value (mm)
Maximum sum of annual precipitation of its native range	Maximum sum of annual precipitation at which the species was observed. The extracted value corresponds to the 97.5% percentile of maximum sum of annual precipitation at observation sites within countries where the species occurred naturally (in its native range).	Continuous value (mm)
Native distribution range (whole country area)	Distribution range of species based on the total area of countries in which the species occurred in its native range.	Continuous value (km2)
Native to Africa	Whether a species is native to the African continent.	Classes: yes / no
Native to Asia	Whether a species is native to the Asian continent.	Classes: yes / no
Native to Australia	Whether a species is native to the Australian continent.	Classes: yes / no
Native to Europe	Whether a species is native to the European continent.	Classes: yes / no
Native to North America	Whether a species is native to the North American continent.	Classes: yes / no
Native to South America	Whether a species is native to the South American continent.	Classes: yes / no
Proportion amphibian blood meal host	Proportion of bloodmeals derived from amphibian hosts. Together, the amphibian, avian, mammalian, and reptilian values sum to 1.	Proportion, between 0 and 1.
Proportion avian blood meal host	Proportion of bloodmeals derived from avian hosts. Together, the amphibian, avian, mammalian, and reptilian values sum to 1.	Proportion, between 0 and 1.
Proportion mammalian blood meal host	Proportion of bloodmeals derived from mammalian hosts. Together, the amphibian, avian, mammalian, and reptilian values sum to 1.	Proportion, between 0 and 1.
Proportion reptilian blood meal host	Proportion of bloodmeals derived from reptilian hosts. Together, the amphibian, avian, mammalian, and reptilian values sum to 1.	Proportion, between 0 and 1.
