# Supplementary material for: Trait-based prediction of disease-vector mosquito invasion potential
Source: PLoS Negl Trop Dis. 2026 Jul 23;20(7):e0014538. doi: 10.1371/journal.pntd.0014538 (PMC13395358; doi:10.1371/journal.pntd.0014538)
Supplement: S3 Appendix — Compressed folder containing the R script used to perform the analyses, along with a simplified version of the input dataset. The full code repository is also available on GitHub: https://github.com/rebe3000/mosquitoinvasionpotential. The original global mosquito introduction dataset can be accessed at: https://doi.org/10.5281/zenodo.15731141. (ZIP) [file pntd.0014538.s003.zip]

Archive with 6 entries (5 files):
- S3_Appendix/
- __MACOSX/._S3_Appendix
- S3_Appendix/S3_Appendix_Pabstetal.R
- __MACOSX/S3_Appendix/._S3_Appendix_Pabstetal.R
- S3_Appendix/traits_datasheet.csv
- __MACOSX/S3_Appendix/._traits_datasheet.csv
