# Supplementary material for: Trait-based prediction of disease-vector mosquito invasion potential
Source: PLoS Negl Trop Dis. 2026 Jul 23;20(7):e0014538. doi: 10.1371/journal.pntd.0014538 (PMC13395358; doi:10.1371/journal.pntd.0014538)
Supplement: S3 Appendix — Compressed folder containing the R script used to perform the analyses, along with a simplified version of the input dataset. The full code repository is also available on GitHub: https://github.com/rebe3000/mosquitoinvasionpotential. The original global mosquito introduction dataset can be accessed at: https://doi.org/10.5281/zenodo.15731141. (ZIP) [file pntd.0014538.s003.zip › S3_Appendix/S3_Appendix_Pabstetal.R]

# Appendix S3
# Trait based assessment of the invasion potential of disease vector mosquitoes
# Pabst, R., Sousa, C.A., Capinha, C. (2025)
# R script for imputation with missForest, LOOCV with random forest models,
# and extraction of evaluation metrics, variable importance, and partial dependence plots
# Last updated: 2025-09-12
#
# --- Load libraries ---
library(randomForest)
library(missForest)
library(caret)
library(ranger)
library(pROC)
library(dplyr)
library(ggplot2)
library(GGally)
library(iml)
library(patchwork)
library(purrr)
library(corrplot)
library(usdm)
library(ggbeeswarm)
library(tidyr)
library(scales)
library(ecospat)
library(kableExtra)
library(ggpp)
library(tidyverse)
library(here)

rm(list = ls())

# ---- Helper functions ----
as_yesno_factor <- function(y) {
  if (is.factor(y)) {
    if (!all(levels(y) %in% c("No","Yes"))) {
      y <- factor(ifelse(as.character(y) %in% c("1","Yes","yes"), "Yes", "No"),
                  levels = c("No","Yes"))
    } else y <- factor(y, levels = c("No","Yes"))
  } else if (is.numeric(y)) {
    y <- factor(ifelse(y == 1, "Yes", "No"), levels = c("No","Yes"))
  } else {
    y <- factor(ifelse(y %in% c(1,"1","Yes","yes",TRUE), "Yes", "No"),
                levels = c("No","Yes"))
  }
  y
}


# ---- Load data ----
traits_main <- read.csv("traits_datasheet.csv")

factor_vars <- c("asia_native","europe_native", "africa_native","northamerica_native", 
                 "australia_native","southamerica_native","Oviposition_in_natural_habitat",
                 "Oviposition_in_artificial_habitat","Oviposition_in_small_habitat",
                 "Oviposition_in_large_habitat","Water_fresh","Water_brackish","Water_saline",
                 "Egg.survives.without.water","Proven_desiccation_resistance",
                 "Egglaying_strategy","Genus")

trait_vars <- traits_main %>% mutate(across(all_of(factor_vars), as.factor))

traits_impute_nospecies <- trait_vars %>%
  dplyr::select(-Species, -Abbreviation, -No.Introduced, -No.Established, 
                -Introduced, -Established, -No.Introduced_post50, -Introduced_post50, 
                -No.Established_post50, -Established_post50)

categorical_vars <- c("Genus","Egg.survives.without.water","Egglaying_strategy","Oviposition_in_natural_habitat")
species_vec <- trait_vars$Species


# Colors once
conf_colors <- c(
  "TP" = alpha("#7b7b7b", 1),
  "TN" = alpha("#d1d6d6", 1),
  "FP" = alpha("#BE2624", 1),
  "FN" = alpha("#ffa1de", 1)
)


theme_pv <- theme_bw(base_size = 8) +
  theme(panel.border = element_rect(colour = "black", fill = NA, linewidth = 0.3),
        panel.grid.major = element_line(color = "grey90", linewidth = 0.2),
        panel.grid.minor = element_blank(),
        legend.position = "right",
        plot.title = element_text(size = 8, face="plain"))

rename_traits <- c(
  "tmin_native" = "Min. temp native range (°C)",
  "tmax_native" = "Max. temp native range (°C)",
  "precip_min_native" = "Min. precipitation native range (mm)",
  "precip_max_native" = "Max. precipitation native range (mm)",
  "Distribution_native_km2_whole_country_area" = "Distribution native (whole country) (km\u00B2)",
  "asia_native" = "Native to Asia",
  "africa_native" = "Native to Africa",
  "australia_native" = "Native to Australia",
  "europe_native" = "Native to Europe",
  "northamerica_native" = "Native to North America",
  "southamerica_native" = "Native to South America",
  "Oviposition_in_natural_habitat" = "Oviposition in natural habitat",
  "Oviposition_in_artificial_habitat" = "Oviposition in artificial habitat",
  "Oviposition_in_small_habitat" = "Oviposition in small habitat",
  "Oviposition_in_large_habitat" = "Oviposition in large habitat",
  "Water_fresh" = "Fresh water",
  "Water_brackish" = "Brackish water",
  "Water_saline" = "Saline water",
  "Egg.survives.without.water" = "Egg survives without water",
  "Proven_desiccation_resistance" = "Desiccation resistance",
  "Egglaying_strategy" = "Egg laying strategy",
  "host_amp_prop" = "Proportion amphibian hosts",
  "host_ave_prop" = "Proportion avian hosts",
  "host_mam_prop" = "Proportion mammalian hosts",
  "host_rep_prop" = "Proportion reptile hosts", 
  "Genus" = "Genus"
)


# ---- Model definitions ----
model_defs <- list(
  list(id="model1", response=trait_vars$Introduced, response_name="Introduced"),
  list(id="model2", response=trait_vars$Introduced_post50, response_name="Introduced_after_1950"),
  list(id="model3", response=trait_vars$Established, response_name="Established"),
  list(id="model4", response=trait_vars$Established_post50, response_name="Established_after_1950")
)

# ---- Storage ----
#test run
n_runs = 3
#n_runs = 100

all_results <- list()
imputation_errors <- data.frame(
  run = integer(),
  NRMSE = numeric(),
  PFC = numeric()
)

# ---- Main loop ----
for (r in 1:n_runs) {
  message("\n==== RUN ", r, " of ", n_runs, " ====")
  set.seed(r)
  
  # ---- Imputation ----
  imp <- missForest(traits_impute_nospecies, ntree=1000, variablewise=FALSE)
  imputation_errors <- rbind(imputation_errors, data.frame(
    run = r,
    NRMSE = imp$OOBerror[1],  
    PFC = imp$OOBerror[2] 
  ))
  traits_filled <- imp$ximp %>% mutate(across(all_of(factor_vars), as.factor))
  x_final <- traits_filled %>% select(-host_ave_prop, -Oviposition_in_natural_habitat)
  
  # ---- Correlation filtering ----
  x_raw <- traits_filled %>% select(-all_of(categorical_vars)) %>%
    mutate(across(everything(), as.numeric))
  cor_mat <- cor(x_raw)
  high_corr <- findCorrelation(cor_mat, cutoff=0.7, names=TRUE, exact=TRUE)
  x_vif <- x_raw %>% select(-any_of(high_corr))
  vif_res <- vifstep(x_vif, th=5)
  cor_mat <- cor(x_vif)
  
  # extract the right&pretty variable names for the plot
  new_names <- ifelse(
    colnames(cor_mat) %in% names(rename_traits),
    rename_traits[colnames(cor_mat)],
    colnames(cor_mat))
  
  # Assign new names
  colnames(cor_mat) <- new_names
  rownames(cor_mat) <- new_names
  
  corrplot(
    cor_mat,
    method = "color",
    tl.col = "black",
    tl.srt = 45,
    addCoef.col = "black",
    number.cex = 0.4,
    tl.cex = 0.7,
    mar = c(0,0.5,1,1)   # optional margin tweak
  )
  
  run_out <- list()
  
  # ---- Model loop ----
  for (md in model_defs) {
    y <- as_yesno_factor(md$response)
    X <- x_final
    stopifnot(nrow(X) == length(y))
    
    # ---- LOOCV ----
    prediction_manual <- tibble()
    for (i in seq_len(nrow(X))) {
      X_train <- X[-i, , drop=FALSE]
      y_train <- y[-i]
      X_test <- X[i, , drop=FALSE]
      
      train_df <- X_train
      train_df[[md$response_name]] <- y_train
      
      rf <- ranger(
        formula = as.formula(paste(md$response_name, "~ .")),
        data = train_df,
        mtry = floor(sqrt(ncol(X_train))),
        splitrule = "gini",
        min.node.size = 5,
        num.trees = 1000,
        probability = TRUE
      )
      
      pr <- predict(rf, data=X_test)$predictions[,"Yes"]
      prediction_manual <- bind_rows(prediction_manual,
                                     tibble(Species=species_vec[i],
                                            True_Label=y[i],
                                            Predicted_Probability=pr))
    }
    
    # ---- Compute metrics ----
    pred_ecospat <- prediction_manual %>% mutate(Sp.occ = ifelse(True_Label=="Yes",1,0))
    TSS100 <- ecospat.max.tss(pred_ecospat$Predicted_Probability, pred_ecospat$Sp.occ)
    threshold <- TSS100$max.threshold
    pred <- prediction_manual %>%
      mutate(Prediction = ifelse(Predicted_Probability > threshold, "Yes", "No"))
    
    cm <- caret::confusionMatrix(factor(pred$Prediction, levels=c("No","Yes")),
                                 factor(pred$True_Label, levels=c("No","Yes")),
                                 positive="Yes")
    
    roc_obj <- pROC::roc(response = factor(pred$True_Label, levels=c("No","Yes")),
                         predictor = pred$Predicted_Probability)
    auc_val <- as.numeric(pROC::auc(roc_obj))
    
    # ---- Full model ----
    full_df <- X
    full_df[[md$response_name]] <- y
    rf_full <- ranger(
      formula = as.formula(paste(md$response_name, "~ .")),
      data = full_df,
      mtry = floor(sqrt(ncol(X))),
      splitrule = "gini",
      min.node.size = 5,
      num.trees = 1000,
      probability = TRUE,
      importance = "permutation"
    )
    
    metrics <- list(
      tss = threshold,
      acc = cm$overall["Accuracy"],
      sens = cm$byClass["Sensitivity"],
      spec = cm$byClass["Specificity"],
      prec = cm$byClass["Precision"],
      f1   = cm$byClass["F1"],
      OOB_err = rf_full$prediction.error,
      auc = auc_val
    )
    
    # ---- Compute importance ----
    imp_df <- data.frame(Variable=names(rf_full$variable.importance),
                         Importance=rf_full$variable.importance)
    
    # ---- Compute pdp ----
    vars_for_model <- imp_df %>%
      filter(Importance >= 0.01) %>%
      arrange(desc(Importance)) %>%
      pull(Variable)
    
    predictor_full <- Predictor$new(
      model = rf_full,
      data = X,
      y = y,
      predict.function = function(model, newdata)
        predict(model, data = newdata, type = "response")$predictions[, "Yes"],
      class = "Yes"
    )
    
    pdp_list <- purrr::map(vars_for_model, function(v) {
      fe <- FeatureEffect$new(predictor_full, feature = v, method = "pdp")
      df <- fe$results
      df$Variable <- v
      df
    })
    
    pdp_data <- bind_rows(pdp_list)
    
    run_out[[md$id]] <- list(
      id = md$id,
      response_name = md$response_name,
      predictions = prediction_manual,
      metrics = metrics,
      importance = imp_df,
      rf_full = rf_full,
      X = X,
      pdp = pdp_data
    )
  }
  all_results[[r]] <- run_out
}


# ---- averaging ----
# Mean predictions per species & model
pred_avg <- list()
for (m in names(all_results[[1]])) {
  df_all <- bind_rows(lapply(all_results, function(x) {
    tmp <- x[[m]]$predictions
    tmp$model <- m
    tmp
  }))
  pred_avg[[m]] <- df_all %>%
    group_by(Species, True_Label, model) %>%
    summarise(
      mean_pred = mean(Predicted_Probability, na.rm = TRUE),
      sd = sd(Predicted_Probability, na.rm = TRUE),
      .groups = "drop")
}

# Mean metrics
metrics_avg <- bind_rows(lapply(seq_along(all_results), function(i) {
  bind_rows(lapply(all_results[[i]], function(x) {
    data.frame(
      run  = i,
      model = x$id,
      acc  = x$metrics$acc,
      sens = x$metrics$sens,
      spec = x$metrics$spec,
      auc  = x$metrics$auc,
      tss  = x$metrics$tss,
      oob  = x$metrics$OOB_err,         # ← Out-of-bag error
      prec = x$metrics$prec,   # ← Precision
      f1   = x$metrics$f1           # ← F1-score
    )
  }))
})) %>%
  group_by(model) %>%
  summarise(
    across(
      c(acc, sens, spec, auc, tss, oob, prec, f1),
      list(
        mean = ~mean(.x, na.rm = TRUE),
        sd   = ~sd(.x, na.rm = TRUE)
      ),
      .names = "{.col}_{.fn}"
    )
  )

# add Imputation errors
imp_error_summary <- imputation_errors %>%
  summarise(
    NRMSE_mean = mean(NRMSE, na.rm = TRUE),
    NRMSE_sd   = sd(NRMSE, na.rm = TRUE),
    PFC_mean   = mean(PFC, na.rm = TRUE),
    PFC_sd     = sd(PFC, na.rm = TRUE)
  )

metrics_avg <- metrics_avg %>%
  mutate(
    NRMSE_mean = imp_error_summary$NRMSE_mean,
    NRMSE_sd   = imp_error_summary$NRMSE_sd,
    PFC_mean   = imp_error_summary$PFC_mean,
    PFC_sd     = imp_error_summary$PFC_sd
  )
metrics_avg

# Mean importance
importance_avg <- bind_rows(lapply(all_results, function(run) {
  bind_rows(lapply(run, function(x) {
    x$importance %>% mutate(model = x$id)
  }))
})) %>%
  group_by(model, Variable) %>%
  summarise(
    mean_importance = mean(Importance, na.rm = TRUE),
    sd_importance = sd(Importance, na.rm = TRUE)
  ) %>%
  arrange(model, desc(mean_importance))

head(importance_avg)


# ---- eval LOOCV----
# --- 1. Average LOOCV plots (a1 mean±sd, a2 mean counts, a3 all ROCs) ---
all_combos <- list()
model_names <- c(
  "model1" = "Introduced",
  "model2" = "Introduced after 1950",
  "model3" = "Established",
  "model4" = "Established after 1950"
)
for (m in names(pred_avg)) {
  message("Creating averaged evaluation plots for ", m)
  
  # Get TSS value for current model
  model_tss <- metrics_avg %>% 
    filter(model == m) %>% 
    pull(tss_mean)
  
  df_mean <- pred_avg[[m]]
  df_mean <- df_mean |>
    mutate(
      Prediction = ifelse(mean_pred >= model_tss, "Yes", "No"),
      Conf_Type = case_when(
        True_Label == "Yes" & Prediction == "Yes" ~ "TP",
        True_Label == "No"  & Prediction == "No"  ~ "TN",
        True_Label == "No"  & Prediction == "Yes" ~ "FP",
        True_Label == "Yes" & Prediction == "No"  ~ "FN"
      ),
      Conf_Type = factor(Conf_Type, levels = c("TN","FP","TP","FN"))
    )
  name = model_names[m]
  a1 <- ggplot(df_mean, aes(x = mean_pred, fill = Conf_Type)) +
    geom_histogram(binwidth = 0.05, color = "white", linewidth = 0.2) +
    scale_x_continuous(limits = c(0,1), breaks = seq(0,1,0.2)) +
    labs(title = name, x = "Predicted probability", y = "Count") +
    scale_fill_manual(values = conf_colors, name = "",
                      breaks = c("TP","TN","FP","FN"),
                      labels = c("True positive","True negative","False positive","False negative")) +
    theme_pv +
    theme(plot.title = element_text(hjust = 0, size = 8, face = "plain", margin = margin(b = 4)))
  a1
  # --- 2.  Confusion matrix with mean count ---
  cm_all <- bind_rows(lapply(seq_along(all_results), function(i) {
    run <- all_results[[i]][[m]]
    if (is.null(run) || is.null(run$predictions)) return(NULL)
    df <- run$predictions %>%
      mutate(Prediction = ifelse(Predicted_Probability >= model_tss, "Yes", "No")) %>%
      count(True_Label, Prediction) %>%
      mutate(run = i)
    df
  }))
  
  cm_avg <- cm_all %>%
    group_by(True_Label, Prediction) %>%
    summarise(n_mean = mean(n, na.rm = TRUE),
              n_sd   = sd(n, na.rm = TRUE),
              .groups = "drop") %>%
    rename(Reference = True_Label)
  
  cm_avg <- cm_avg %>%
    mutate(Color = case_when(
      Reference=="No"  & Prediction=="No"  ~ conf_colors["TN"],
      Reference=="Yes" & Prediction=="Yes" ~ conf_colors["TP"],
      Reference=="No"  & Prediction=="Yes" ~ conf_colors["FP"],
      Reference=="Yes" & Prediction=="No"  ~ conf_colors["FN"]
    ))
  
  a2 <- ggplot(cm_avg, aes(x = Reference, y = Prediction, fill = Color)) +
    geom_tile(color = "white") +
    geom_text(aes(label = sprintf("%.1f", n_mean)), size = 3) +
    geom_text(aes(label = paste0("±", round(n_sd,1))),
              nudge_y = -0.3, size = 2, color = "gray30") +
    scale_fill_identity() +
    labs(x = "Actual", y = "Predicted") +
    theme_pv
  a2
  
  # --- 3. All ROC curves (100 runs) ---
  roc_list <- list()
  for (i in seq_along(all_results)) {
    run <- all_results[[i]][[m]]
    if (is.null(run) || is.null(run$predictions)) next
    roc_obj <- tryCatch(
      pROC::roc(response = factor(run$predictions$True_Label, levels = c("No","Yes")),
                predictor = run$predictions$Predicted_Probability),
      error = function(e) NULL)
    if (!is.null(roc_obj)) {
      roc_df <- data.frame(
        run = i,
        FPR = 1 - roc_obj$specificities,
        TPR = roc_obj$sensitivities
      )
      roc_list[[length(roc_list)+1]] <- roc_df
    }
  }
  
  roc_all <- bind_rows(roc_list)
  
  # Average ROC (bin by FPR to smooth)
  roc_avg <- roc_all %>%
    mutate(bin = cut(FPR, breaks = seq(0,1,0.01))) %>%
    group_by(bin) %>%
    summarise(FPR = mean(FPR, na.rm = TRUE),
              TPR = mean(TPR, na.rm = TRUE),
              .groups = "drop")
  
  
  # Get AUC value for current model
  model_AUC <- metrics_avg %>% 
    filter(model == m) %>% 
    pull(auc_mean)
  
  a3 <- ggplot() +
    geom_line(data = roc_all, aes(x = FPR, y = TPR, group = run),
              color = "grey80", linewidth = 0.3, alpha = 0.4) +
    geom_line(data = roc_avg, aes(x = FPR, y = TPR),
              color = "black", linewidth = 0.5) +
    geom_abline(slope = 1, intercept = 0, linetype = "dashed", linewidth = 0.3) +
    coord_equal() +
    labs(
      title = paste0("ROC curve \n(AUC = ", round(model_AUC, 2), ")"),
         x = "False positive rate", y = "True positive rate") +
    theme_pv
  a3
  # Combine
  combo <- (a1 + a2 + a3) + plot_layout(guides = "collect") &
    theme(legend.position = "none")
  combo
  
  all_combos[[m]] <- combo
}

# Create combined plot
plot_list <- all_combos
labs <- LETTERS[seq_along(plot_list)]
plot_list_tagged <- Map(function(p, lab) {
  p + ggplot2::labs(tag = lab)
}, plot_list, labs)
eval_grid_main <- wrap_plots(plot_list_tagged, ncol = 1) &
  theme(plot.tag = element_text(size = 12), plot.tag.position = c(-2.9, 0.99))

# Shared legend for confusion-matrix colours (histogram + heatmap)
conf_legend_df <- data.frame(
  Conf_Type = factor(c("TP", "TN", "FP", "FN"), levels = c("TP", "TN", "FP", "FN")),
  x = 1:4
)
conf_legend_plot <- ggplot(conf_legend_df, aes(x = x, y = 1, fill = Conf_Type)) +
  geom_point(
    shape = 22, size = 6, colour = NA, stroke = 0,
    alpha = 0, show.legend = TRUE
  ) +
  scale_x_continuous(limits = c(0.5, 4.5), expand = c(0, 0)) +
  scale_y_continuous(limits = c(0.5, 1.5), expand = c(0, 0)) +
  scale_fill_manual(
    values = conf_colors,
    breaks = c("TP", "TN", "FP", "FN"),
    labels = c("True positive", "True negative", "False positive", "False negative"),
    name = ""
  ) +
  guides(fill = guide_legend(
    nrow = 1,
    override.aes = list(
      alpha = 1, size = 6, shape = 22, colour = NA, stroke = 0
    )
  )) +
  theme_void() +
  theme(
    legend.position = "top",
    legend.direction = "horizontal",
    legend.box = "horizontal",
    legend.justification = "center",
    legend.text = element_text(size = 8),
    legend.key.height = unit(0.35, "cm"),
    legend.key.width = unit(0.5, "cm"),
    legend.box.margin = margin(t = 0, b = 0),
    legend.margin = margin(t = 0, b = 0),
    plot.margin = margin(t = 0, r = 0, b = 0, l = 0)
  )

# wrap_elements keeps the 4 model rows in one column; legend stacks below
eval_grid <- wrap_elements(full = eval_grid_main) / conf_legend_plot +
  plot_layout(ncol = 1, heights = c(1, 0.03))
eval_grid
ggsave(
  file.path("/Users/rebeccapabst/Desktop/IGOT/10_2.Articletraits/01_Submission1_PLOSNTD_review/Figures/Fig2_new.pdf"),
  eval_grid, device = cairo_pdf, width = 120, height = 160, units = "mm" #so wide because of text
)


# ---- importance points ----
imp_plot <- importance_avg %>%
  group_by(model) %>%
  mutate(Variable = fct_reorder(Variable, mean_importance, .desc = FALSE))

plots_imp <- lapply(split(imp_plot, imp_plot$model), function(df) {
  # Reorder within each model based on its own mean importance
  df$Variable <- fct_reorder(df$Variable, df$mean_importance, .desc = FALSE)
  df$Variable_pretty <- dplyr::recode(df$Variable, !!!rename_traits)
  
  ggplot(df, aes(
    x = mean_importance,
    y = Variable_pretty
  )) +
    geom_point(size = 1, color = "#1B9E77") +
    geom_segment(
      aes(
        x = mean_importance - sd_importance,
        xend = mean_importance + sd_importance,
        yend = Variable_pretty),
      linewidth = 0.7,
      color = "#1B9E77"
    ) +
    theme_pv +
    scale_x_continuous(limits = c(-0.0005, 0.03)) +
    labs(
      x = "Mean decrease accuracy (± SD)",
      y = NULL,
      title = model_names[unique(df$model)]
    ) +
    theme(plot.title = element_text(size = 9, hjust = 0.5))
})

p_imp_combined <- wrap_plots(plots_imp, ncol = 2) +
  plot_annotation(tag_levels = 'A') &
  theme(
    plot.tag = element_text(size = 12),
    plot.tag.position = c(0, 1)
  )

p_imp_combined


# ---- Pdp ----
avg_col <- "#1B9E77"   # mean line
bg_col  <- "grey80"    # grey background lines

## ---- pdp model 1 ----
m="model1"
for (m in "model1") {
  message("\nAggregating stored PDPs for ", m)
  # Combine PDPs from all runs
  pdp_all <- bind_rows(lapply(seq_along(all_results), function(i) {
    run <- all_results[[i]][[m]]
    if (is.null(run) || is.null(run$pdp) || nrow(run$pdp) == 0) return(NULL)
    run$pdp$run <- i
    run$pdp
  }))
  
  # get variables directly from the precomputed table ===
  vars_for_model <- importance_avg %>%
    filter(model == m, mean_importance >= 0.01) %>%
    arrange(desc(mean_importance)) %>%   # most important first
    pull(Variable)
  
  message("Variables kept for ", m, ": ", paste(vars_for_model, collapse = ", "))
  
  # --- CLEAN the PDP structure ---
  pdp_clean <- bind_rows(lapply(split(pdp_all, pdp_all$Variable), function(df) {
    feat_col <- df$Variable[1]
    if (!feat_col %in% vars_for_model) return(NULL)
    if (!".value" %in% names(df)) names(df)[names(df) == "value"] <- ".value"
    
    x_raw <- df[[feat_col]]
    if (is.factor(x_raw)) x_raw <- as.character(x_raw)
    suppressWarnings({
      x_num <- as.numeric(x_raw)
    })
    if (all(is.na(x_num)) && !all(is.na(x_raw))) x_num <- as.character(x_raw)
    
    tibble(
      Variable = feat_col,
      x = x_num,
      y = df$.value,
      run = df$run
    )
  }))
  
  # --- Compute mean ± SD across runs ---
  pdp_avg <- pdp_clean %>%
    group_by(Variable, x) %>%
    summarise(
      mean_y = mean(y, na.rm = TRUE),
      sd_y   = sd(y, na.rm = TRUE),
      .groups = "drop"
    ) %>%
    mutate(Pretty = ifelse(Variable %in% names(rename_traits),
                           rename_traits[Variable], Variable))
  
  pdp_clean <- pdp_clean %>%
    mutate(Pretty = ifelse(Variable %in% names(rename_traits),
                           rename_traits[Variable], Variable))
  
  # --- Keep the variable order consistent with importance ---
  pdp_avg$Pretty <- factor(pdp_avg$Pretty,
                           levels = rename_traits[vars_for_model])
  pdp_clean$Pretty <- factor(pdp_clean$Pretty,
                             levels = rename_traits[vars_for_model])
  
  # --- Plot numeric and categorical variables separately ---
  num_vars = c("Distribution_native_km2_whole_country_area", "precip_max_native", "tmin_native", "tmax_native", "precip_min_native")
  cat_vars = c("asia_native", "Oviposition_in_artificial_habitat", "australia_native", "Egg.survives.without.water")
  
  num_n = length(unique(pdp_avg$Pretty[pdp_avg$Variable %in% num_vars]))
  cat_n = length(unique(pdp_avg$Pretty[pdp_avg$Variable %in% cat_vars]))
  
  # --- Numeric PDPs ---
  p_num <- ggplot() +
    geom_line(data = pdp_clean %>% filter(Variable %in% num_vars),
      aes(x = x, y = y, group = run), color = bg_col, linewidth = 0.3, alpha = 0.4) +
    geom_ribbon(data = pdp_avg %>% filter(Variable %in% num_vars),
      aes(x = x, ymin = mean_y - sd_y,ymax = mean_y + sd_y),
      fill = avg_col,
      alpha = 0.2) +
    geom_line( data = pdp_avg %>% filter(Variable %in% num_vars),
      aes(x = x, y = mean_y),
      color = avg_col,
      linewidth = 0.8 ) +
    facet_wrap(~ Pretty, scales = "free_x", ncol = num_n, strip.position = "bottom" ) + 
    labs(x = NULL, y = "Predicted probability") + 
    theme_pv + 
    scale_y_continuous(labels = scales::label_number(accuracy = 0.01)) + 
    theme(
      panel.border = element_rect(colour = "black", fill = NA, linewidth = 0.3),
      panel.grid.major = element_blank(),
      panel.grid.minor = element_blank(),
      strip.placement = "outside",  # Places the label outside the plot area
      strip.background = element_blank(),  # Removes the background
      strip.text.x = element_text(size = 8)  # Adjust text size if needed
    )
  
  p_num <- p_num +
    scale_x_continuous(labels = function(x) {
      if (max(x, na.rm = TRUE) >= 1000) {
        scales::label_number(scale = 1e-3, suffix = "k")(x)   # 10,000 → 10k
      } else {
        scales::label_number(accuracy = 1)(x)                 # show full numbers for small ranges
      }
    })
  
  print(p_num)
  
  # --- Categorical PDPs ---
  p_cat <- ggplot() +
    geom_point( data = pdp_clean %>% filter(Variable %in% cat_vars),
      aes(x = as.factor(x), y = y,group = run), color = "grey80", size = 16,shape = 95) +
    geom_point(data = pdp_avg %>% filter(Variable %in% cat_vars),
      aes(x = as.factor(x), y = mean_y), color = avg_col, size = 16, shape = 95) +
    facet_wrap(~ Pretty, scales = "free_x", ncol = cat_n, strip.position = "bottom") + 
    labs(x = NULL, y = "Predicted probability") +
    theme_pv +
    scale_y_continuous(labels = scales::label_number(accuracy = 0.01)) +
    theme(
      panel.border = element_rect(colour = "black", fill = NA, linewidth = 0.3),
      panel.grid.major = element_blank(),
      panel.grid.minor = element_blank(),
      strip.placement = "outside",  # Places the label outside the plot area
      strip.background = element_blank(),  # Removes the background
      strip.text.x = element_text(size = 8)  # Adjust text size if needed
    )
  p_cat
  
  p_combo = p_cat + p_num + plot_layout(ncol=1) +   plot_annotation(title = "Model 1 – Introduction")
  print(p_combo)
  
}


## ---- pdp model 2 ----
m="model2"
for (m in "model2") {
  message("\nAggregating stored PDPs for ", m)
  
  # Combine PDPs from all runs
  pdp_all <- bind_rows(lapply(seq_along(all_results), function(i) {
    run <- all_results[[i]][[m]]
    if (is.null(run) || is.null(run$pdp) || nrow(run$pdp) == 0) return(NULL)
    run$pdp$run <- i
    run$pdp
  }))
  
  # === NEW: get variables directly from the precomputed table ===
  vars_for_model <- importance_avg %>%
    filter(model == m, mean_importance >= 0.01) %>%
    arrange(desc(mean_importance)) %>%   # most important first
    pull(Variable)
  
  message("Variables kept for ", m, ": ", paste(vars_for_model, collapse = ", "))
  
  # --- CLEAN the PDP structure ---
  pdp_clean <- bind_rows(lapply(split(pdp_all, pdp_all$Variable), function(df) {
    feat_col <- df$Variable[1]
    if (!feat_col %in% vars_for_model) return(NULL)
    if (!".value" %in% names(df)) names(df)[names(df) == "value"] <- ".value"
    
    x_raw <- df[[feat_col]]
    if (is.factor(x_raw)) x_raw <- as.character(x_raw)
    suppressWarnings({
      x_num <- as.numeric(x_raw)
    })
    if (all(is.na(x_num)) && !all(is.na(x_raw))) x_num <- as.character(x_raw)
    
    tibble(
      Variable = feat_col,
      x = x_num,
      y = df$.value,
      run = df$run
    )
  }))
  
  # --- Compute mean ± SD across runs ---
  pdp_avg <- pdp_clean %>%
    group_by(Variable, x) %>%
    summarise(
      mean_y = mean(y, na.rm = TRUE),
      sd_y   = sd(y, na.rm = TRUE),
      .groups = "drop"
    ) %>%
    mutate(Pretty = ifelse(Variable %in% names(rename_traits),
                           rename_traits[Variable], Variable))
  
  pdp_clean <- pdp_clean %>%
    mutate(Pretty = ifelse(Variable %in% names(rename_traits),
                           rename_traits[Variable], Variable))
  
  # --- Keep the variable order consistent with importance ---
  pdp_avg$Pretty <- factor(pdp_avg$Pretty,
                           levels = rename_traits[vars_for_model])
  pdp_clean$Pretty <- factor(pdp_clean$Pretty,
                             levels = rename_traits[vars_for_model])
  
  # --- Plot numeric and categorical variables separately ---
  num_vars = c("Distribution_native_km2_whole_country_area", "precip_max_native", "tmin_native", "tmax_native", "precip_min_native")
  cat_vars = c("asia_native", "Oviposition_in_artificial_habitat", "australia_native", "Egg.survives.without.water")
  
  num_n = length(unique(pdp_avg$Pretty[pdp_avg$Variable %in% num_vars]))
  cat_n = length(unique(pdp_avg$Pretty[pdp_avg$Variable %in% cat_vars]))
  
  # --- Numeric PDPs ---
  p_num <- ggplot() + 
    geom_line(data = pdp_clean %>% filter(Variable %in% num_vars), 
              aes(x = x, y = y, group = run), 
              color = bg_col, linewidth = 0.3, alpha = 0.4) + 
    geom_ribbon(data = pdp_avg %>% filter(Variable %in% num_vars), 
                aes(x = x, ymin = mean_y - sd_y, ymax = mean_y + sd_y), 
                fill = avg_col, alpha = 0.2) + 
    geom_line(data = pdp_avg %>% filter(Variable %in% num_vars), 
              aes(x = x, y = mean_y), 
              color = avg_col, linewidth = 0.8) + 
    facet_wrap(~ Pretty, scales = "free_x", ncol = num_n, strip.position = "bottom") + 
    labs(x = NULL, y = "Predicted probability") + 
    theme_pv + 
    scale_y_continuous(labels = scales::label_number(accuracy = 0.01)) + 
    theme(
      panel.border = element_rect(colour = "black", fill = NA, linewidth = 0.3),
      panel.grid.major = element_blank(),
      panel.grid.minor = element_blank(),
      strip.placement = "outside",  # Places the label outside the plot area
      strip.background = element_blank(),  # Removes the background
      strip.text.x = element_text(size = 8)  # Adjust text size if needed
    )
  
  p_num <- p_num +
    scale_x_continuous(labels = function(x) {
      if (max(x, na.rm = TRUE) >= 1000) {
        scales::label_number(scale = 1e-3, suffix = "k")(x)   # 10,000 → 10k
      } else {
        scales::label_number(accuracy = 1)(x)                 # show full numbers for small ranges
      }
    })
  
  print(p_num)
  
  # --- Categorical PDPs ---
  p_cat <- ggplot() +
    geom_point( data = pdp_clean %>% filter(Variable %in% cat_vars),
                aes(x = as.factor(x), y = y,group = run), color = "grey80", size = 16,shape = 95) +
    geom_point(data = pdp_avg %>% filter(Variable %in% cat_vars),
               aes(x = as.factor(x), y = mean_y), color = avg_col, size = 16, shape = 95) +
    facet_wrap(~ Pretty, scales = "free_x", ncol = cat_n, strip.position = "bottom") + 
    labs(x = NULL, y = "Predicted probability") +
    theme_pv +
    scale_y_continuous(labels = scales::label_number(accuracy = 0.01)) +
    theme(
      panel.border = element_rect(colour = "black", fill = NA, linewidth = 0.3),
      panel.grid.major = element_blank(),
      panel.grid.minor = element_blank(),
      strip.placement = "outside",  # Places the label outside the plot area
      strip.background = element_blank(),  # Removes the background
      strip.text.x = element_text(size = 8)  # Adjust text size if needed
    )
  p_cat
  p_combo = p_cat + p_num + plot_layout(ncol=1) +   plot_annotation(title = "Model 2 – Introduction after 1950")
  print(p_combo)
}


## ---- pdp model 3 ----
m="model3"
for (m in "model3") {
  message("\nAggregating stored PDPs for ", m)
  
  # Combine PDPs from all runs
  pdp_all <- bind_rows(lapply(seq_along(all_results), function(i) {
    run <- all_results[[i]][[m]]
    if (is.null(run) || is.null(run$pdp) || nrow(run$pdp) == 0) return(NULL)
    run$pdp$run <- i
    run$pdp
  }))
  
  # === NEW: get variables directly from the precomputed table ===
  vars_for_model <- importance_avg %>%
    filter(model == m, mean_importance >= 0.01) %>%
    arrange(desc(mean_importance)) %>%   # most important first
    pull(Variable)
  
  message("Variables kept for ", m, ": ", paste(vars_for_model, collapse = ", "))
  
  # --- CLEAN the PDP structure ---
  pdp_clean <- bind_rows(lapply(split(pdp_all, pdp_all$Variable), function(df) {
    feat_col <- df$Variable[1]
    if (!feat_col %in% vars_for_model) return(NULL)
    if (!".value" %in% names(df)) names(df)[names(df) == "value"] <- ".value"
    
    x_raw <- df[[feat_col]]
    if (is.factor(x_raw)) x_raw <- as.character(x_raw)
    suppressWarnings({
      x_num <- as.numeric(x_raw)
    })
    if (all(is.na(x_num)) && !all(is.na(x_raw))) x_num <- as.character(x_raw)
    
    tibble(
      Variable = feat_col,
      x = x_num,
      y = df$.value,
      run = df$run
    )
  }))
  
  # --- Compute mean ± SD across runs ---
  pdp_avg <- pdp_clean %>%
    group_by(Variable, x) %>%
    summarise(
      mean_y = mean(y, na.rm = TRUE),
      sd_y   = sd(y, na.rm = TRUE),
      .groups = "drop"
    ) %>%
    mutate(Pretty = ifelse(Variable %in% names(rename_traits),
                           rename_traits[Variable], Variable))
  
  pdp_clean <- pdp_clean %>%
    mutate(Pretty = ifelse(Variable %in% names(rename_traits),
                           rename_traits[Variable], Variable))
  
  # --- Keep the variable order consistent with importance ---
  pdp_avg$Pretty <- factor(pdp_avg$Pretty,
                           levels = rename_traits[vars_for_model])
  pdp_clean$Pretty <- factor(pdp_clean$Pretty,
                             levels = rename_traits[vars_for_model])
  
  # --- Plot numeric and categorical variables separately ---
  num_vars = c("Distribution_native_km2_whole_country_area", "precip_max_native", "tmin_native", "tmax_native", "precip_min_native")
  cat_vars = c("asia_native", "Oviposition_in_artificial_habitat", "australia_native", "Egg.survives.without.water")
  
  num_n = length(unique(pdp_avg$Pretty[pdp_avg$Variable %in% num_vars]))
  cat_n = length(unique(pdp_avg$Pretty[pdp_avg$Variable %in% cat_vars]))
  
  # --- Numeric PDPs ---
  p_num <- ggplot() + 
    geom_line(data = pdp_clean %>% filter(Variable %in% num_vars), 
              aes(x = x, y = y, group = run), 
              color = bg_col, linewidth = 0.3, alpha = 0.4) + 
    geom_ribbon(data = pdp_avg %>% filter(Variable %in% num_vars), 
                aes(x = x, ymin = mean_y - sd_y, ymax = mean_y + sd_y), 
                fill = avg_col, alpha = 0.2) + 
    geom_line(data = pdp_avg %>% filter(Variable %in% num_vars), 
              aes(x = x, y = mean_y), 
              color = avg_col, linewidth = 0.8) + 
    facet_wrap(~ Pretty, scales = "free_x", ncol = num_n, strip.position = "bottom") + 
    labs(x = NULL, y = "Predicted probability") + 
    theme_pv + 
    #scale_y_continuous(limits = c(0, 0.4), labels = scales::label_number(accuracy = 0.01)) +
    scale_y_continuous(labels = scales::label_number(accuracy = 0.01)) +
    theme(
      panel.border = element_rect(colour = "black", fill = NA, linewidth = 0.3),
      panel.grid.major = element_blank(),
      panel.grid.minor = element_blank(),
      strip.placement = "outside",  # Places the label outside the plot area
      strip.background = element_blank(),  # Removes the background
      strip.text.x = element_text(size = 8)  # Adjust text size if needed
    )
  
  p_num <- p_num +
    scale_x_continuous(labels = function(x) {
      if (max(x, na.rm = TRUE) >= 1000) {
        scales::label_number(scale = 1e-3, suffix = "k")(x)   # 10,000 → 10k
      } else {
        scales::label_number(accuracy = 1)(x)                 # show full numbers for small ranges
      }
    })
  
  print(p_num)
  
  # --- Categorical PDPs ---
  p_cat <- ggplot() +
    geom_point( data = pdp_clean %>% filter(Variable %in% cat_vars),
                aes(x = as.factor(x), y = y,group = run), color = "grey80", size = 16,shape = 95) +
    geom_point(data = pdp_avg %>% filter(Variable %in% cat_vars),
               aes(x = as.factor(x), y = mean_y), color = avg_col, size = 16, shape = 95) +
    facet_wrap(~ Pretty, scales = "free_x", ncol = cat_n, strip.position = "bottom") + 
    labs(x = NULL, y = "Predicted probability") +
    theme_pv +
    scale_y_continuous(labels = scales::label_number(accuracy = 0.01)) +
    #scale_y_continuous(limits = c(0, 0.4), labels = scales::label_number(accuracy = 0.01)) +
    theme(
      panel.border = element_rect(colour = "black", fill = NA, linewidth = 0.3),
      panel.grid.major = element_blank(),
      panel.grid.minor = element_blank(),
      strip.placement = "outside",  # Places the label outside the plot area
      strip.background = element_blank(),  # Removes the background
      strip.text.x = element_text(size = 8)  # Adjust text size if needed
    )
  p_cat
  p_combo = p_num + p_cat + plot_layout(ncol=2, axes = "collect") +   plot_annotation(title = "Model 3 – Establishment")
  print(p_combo)
}


## ---- pdp model 4 ----
for (m in "model4") {
  message("\nAggregating stored PDPs for ", m)
  
  # Combine PDPs from all runs
  pdp_all <- bind_rows(lapply(seq_along(all_results), function(i) {
    run <- all_results[[i]][[m]]
    if (is.null(run) || is.null(run$pdp) || nrow(run$pdp) == 0) return(NULL)
    run$pdp$run <- i
    run$pdp
  }))
  
  # === NEW: get variables directly from the precomputed table ===
  vars_for_model <- importance_avg %>%
    filter(model == m, mean_importance >= 0.01) %>%
    arrange(desc(mean_importance)) %>%   # most important first
    pull(Variable)
  
  message("Variables kept for ", m, ": ", paste(vars_for_model, collapse = ", "))
  
  # --- CLEAN the PDP structure ---
  pdp_clean <- bind_rows(lapply(split(pdp_all, pdp_all$Variable), function(df) {
    feat_col <- df$Variable[1]
    if (!feat_col %in% vars_for_model) return(NULL)
    if (!".value" %in% names(df)) names(df)[names(df) == "value"] <- ".value"
    
    x_raw <- df[[feat_col]]
    if (is.factor(x_raw)) x_raw <- as.character(x_raw)
    suppressWarnings({
      x_num <- as.numeric(x_raw)
    })
    if (all(is.na(x_num)) && !all(is.na(x_raw))) x_num <- as.character(x_raw)
    
    tibble(
      Variable = feat_col,
      x = x_num,
      y = df$.value,
      run = df$run
    )
  }))
  
  # --- Compute mean ± SD across runs ---
  pdp_avg <- pdp_clean %>%
    group_by(Variable, x) %>%
    summarise(
      mean_y = mean(y, na.rm = TRUE),
      sd_y   = sd(y, na.rm = TRUE),
      .groups = "drop"
    ) %>%
    mutate(Pretty = ifelse(Variable %in% names(rename_traits),
                           rename_traits[Variable], Variable))
  
  pdp_clean <- pdp_clean %>%
    mutate(Pretty = ifelse(Variable %in% names(rename_traits),
                           rename_traits[Variable], Variable))
  
  # --- Keep the variable order consistent with importance ---
  pdp_avg$Pretty <- factor(pdp_avg$Pretty,
                           levels = rename_traits[vars_for_model])
  pdp_clean$Pretty <- factor(pdp_clean$Pretty,
                             levels = rename_traits[vars_for_model])
  
  # --- Plot numeric and categorical variables separately ---
  num_vars = c("Distribution_native_km2_whole_country_area", "precip_max_native", "tmin_native", "tmax_native", "precip_min_native")
  cat_vars = c("asia_native", "Oviposition_in_artificial_habitat", "australia_native", "Egg.survives.without.water")
  
  num_n = length(unique(pdp_avg$Pretty[pdp_avg$Variable %in% num_vars]))
  cat_n = length(unique(pdp_avg$Pretty[pdp_avg$Variable %in% cat_vars]))
  
  # --- Numeric PDPs ---
  p_num <- ggplot() + 
    geom_line(data = pdp_clean %>% filter(Variable %in% num_vars), 
              aes(x = x, y = y, group = run), 
              color = bg_col, linewidth = 0.3, alpha = 0.4) + 
    geom_ribbon(data = pdp_avg %>% filter(Variable %in% num_vars), 
                aes(x = x, ymin = mean_y - sd_y, ymax = mean_y + sd_y), 
                fill = avg_col, alpha = 0.2) + 
    geom_line(data = pdp_avg %>% filter(Variable %in% num_vars), 
              aes(x = x, y = mean_y), 
              color = avg_col, linewidth = 0.8) + 
    facet_wrap(~ Pretty, scales = "free_x", ncol = num_n, strip.position = "bottom") + 
    labs(x = NULL, y = "Predicted probability") + 
    theme_pv + 
    scale_y_continuous(labels = scales::label_number(accuracy = 0.01)) +
    theme(
      panel.border = element_rect(colour = "black", fill = NA, linewidth = 0.3),
      panel.grid.major = element_blank(),
      panel.grid.minor = element_blank(),
      strip.placement = "outside",  # Places the label outside the plot area
      strip.background = element_blank(),  # Removes the background
      strip.text.x = element_text(size = 8)  # Adjust text size if needed
    )
  
  p_num <- p_num +
    scale_x_continuous(labels = function(x) {
      if (max(x, na.rm = TRUE) >= 1000) {
        scales::label_number(scale = 1e-3, suffix = "k")(x)   # 10,000 → 10k
      } else {
        scales::label_number(accuracy = 1)(x)                 # show full numbers for small ranges
      }
    })
  
  print(p_num)
  
  # --- Categorical PDPs ---
  p_cat <- ggplot() +
    geom_point( data = pdp_clean %>% filter(Variable %in% cat_vars),
                aes(x = as.factor(x), y = y,group = run), color = "grey80", size = 16,shape = 95) +
    geom_point(data = pdp_avg %>% filter(Variable %in% cat_vars),
               aes(x = as.factor(x), y = mean_y), color = avg_col, size = 16, shape = 95) +
    facet_wrap(~ Pretty, scales = "free_x", ncol = cat_n, strip.position = "bottom") + 
    labs(x = NULL, y = "Predicted probability") +
    theme_pv +
    scale_y_continuous(labels = scales::label_number(accuracy = 0.01)) +
    theme(
      panel.border = element_rect(colour = "black", fill = NA, linewidth = 0.3),
      panel.grid.major = element_blank(),
      panel.grid.minor = element_blank(),
      strip.placement = "outside",  # Places the label outside the plot area
      strip.background = element_blank(),  # Removes the background
      strip.text.x = element_text(size = 8)  # Adjust text size if needed
    )
  p_cat

  p_combo = p_num + p_cat + plot_layout(ncol=2, axes = "collect")  +   plot_annotation(title = "Model 4 – Establishment after 1950")
  print(p_combo)
}

# ---- high risk species ----
pred_introduction = pred_avg[[1]]
head(pred_introduction)

pred_established = pred_avg[[3]]
head(pred_established)

highrisk_species = pred_introduction %>% 
  filter(True_Label == "No", 
         mean_pred >= metrics_avg$tss_mean[1],
         Species %in% (pred_established %>% 
                         filter(mean_pred >= metrics_avg$tss_mean[3]) %>% 
                         pull(Species))) %>%
  arrange(desc(mean_pred)) %>%
  pull(Species)

highrisk_species
cat(highrisk_species, sep = ", ")

# ---- low risk species ----
lowrisk_species = pred_introduction %>% 
    filter(True_Label == "No", 
           mean_pred >= metrics_avg$tss_mean[1],
           Species %in% (pred_established %>%
                           filter(mean_pred < metrics_avg$tss_mean[3]) %>%
                           pull(Species)))%>%
  arrange(desc(mean_pred)) %>% 
  pull(Species)

lowrisk_species
cat(lowrisk_species, sep = ", ")

# ---- others ----
introducedbutnothighrisk = pred_introduction %>% 
  filter(True_Label == "Yes", 
         mean_pred <= metrics_avg$tss_mean[1]) %>%
  arrange(desc(mean_pred)) %>%
  pull(Species)
introducedbutnothighrisk


establishedbutnothighrisk = pred_established %>% 
  filter(True_Label == "Yes", 
         mean_pred <= metrics_avg$tss_mean[3]) %>%
  arrange(desc(mean_pred)) %>%
  pull(Species)
establishedbutnothighrisk
