# Supplementary material for: Trait-based prediction of disease-vector mosquito invasion potential
Source: PLoS Negl Trop Dis. 2026 Jul 23;20(7):e0014538. doi: 10.1371/journal.pntd.0014538 (PMC13395358; doi:10.1371/journal.pntd.0014538)
Supplement: S3 Appendix — Compressed folder containing the R script used to perform the analyses, along with a simplified version of the input dataset. The full code repository is also available on GitHub: https://github.com/rebe3000/mosquitoinvasionpotential. The original global mosquito introduction dataset can be accessed at: https://doi.org/10.5281/zenodo.15731141. (ZIP) [file pntd.0014538.s003.zip › S3_Appendix/traits_datasheet.csv]

Species	Abbreviation	tmin_native	tmax_native	precip_min_native	precip_max_native	Distribution_native_km2_whole_country_area	asia_native	europe_native	africa_native	northamerica_native	australia_native	southamerica_native	Oviposition_in_natural_habitat	Oviposition_in_artificial_habitat	Oviposition_in_small_habitat	Oviposition_in_large_habitat	Water_fresh	Water_brackish	Water_saline	Egg.survives.without.water	Proven_desiccation_resistance	Egglaying_strategy	host_amp_prop	host_ave_prop	host_mam_prop	host_rep_prop	Genus	No.Introduced	No.Established	No.Introduced_post50	No.Established_post50	Introduced	Established	Introduced_post50	Established_post50
Aedeomyia squamipennis	Ad. squa	11.65	32.15	972.9	3309.2	29057532	0	0	0	1	0	1	1	0	0	1	1	0	0	0	0	individually clustered	0.0366	0.8659	0.061	0.0366	Aedeomyia	0	0	0	0	0	0	0	0
Aedes aegypti	Ae. aegy	7.65	37.95	336.6	3170.5	23199504.93	0	0	1	0	0	0	1	1	1	0	1	1	0	1	1	individually	0	0.0155	0.9845	0	Aedes	200	168	103	85	1	1	1	1
Aedes africanus	Ae. afri	14.85	37.85	293.4	3744.4	15021433.45	0	0	1	0	0	0	1	1	1	0	1	0	0	1	1	individually	NA	NA	NA	NA	Aedes	0	0	0	0	0	0	0	0
Aedes albifasciatus	Ae. albi	-1.05	29.45	245.7	1337.3	13698486.94	0	0	0	0	0	1	1	1	1	1	1	1	1	1	1	individually	0	0	1	0	Aedes	0	0	0	0	0	0	0	0
Aedes albopictus	Ae. albo	5.25	34.05	804	4003.3	16881421.73	1	0	0	0	0	0	1	1	1	0	1	1	0	1	1	individually	0	0.047	0.9479	0.0051	Aedes	191	175	183	167	1	1	1	1
Aedes apicoargenteus	Ae. apic	18.95	36.65	1121.8	1717.2	10875663.37	0	0	1	0	0	0	1	0	1	0	1	0	0	1	0	individually	0	0	1	0	Aedes	0	0	0	0	0	0	0	0
Aedes argenteopunctatus	Ae. arge	9.85	39.65	391.8	1685.3	15040659.78	0	0	1	0	0	0	1	1	1	NA	1	NA	NA	NA	NA	individually	0	1	0	0	Aedes	0	0	0	0	0	0	0	0
Aedes atlanticus	Ae. atla	-0.45	31.75	1093.6	1586.2	11534190.98	0	0	0	1	0	0	1	0	1	1	1	1	0	1	1	individually	0	0.0142	0.934	0.0519	Aedes	0	0	0	0	0	0	0	0
Aedes atropalpus	Ae. atro	-11.85	31.15	763.5	1709.6	22892129.89	0	0	0	1	0	1	1	1	1	0	1	0	0	1	1	individually	NA	NA	NA	NA	Aedes	8	5	8	5	1	1	1	1
Aedes caballus	Ae. caba	1.85	32.45	367.8	581.7	11881085.39	1	0	1	0	0	0	1	0	1	1	1	1	0	1	0	individually	0	0	1	0	Aedes	0	0	0	0	0	0	0	0
Aedes camptorhynchus	Ae. camp	5.95	28.65	286.7	949	7684870.16	0	0	0	0	1	0	1	0	0	1	1	1	1	1	1	individually	0	0.0233	0.9767	0	Aedes	1	0	1	0	1	0	1	0
Aedes canadensis	Ae. cana	-11.45	30.95	417.5	1585.5	21428323.99	0	0	0	1	0	0	1	0	0	1	1	0	0	1	1	individually	0	0.0491	0.7503	0.2006	Aedes	0	0	0	0	0	0	0	0
Aedes cantans	Ae. cantan	-6.35	23.75	549.2	1143.7	33323788.42	1	1	0	1	0	0	1	0	0	1	1	0	0	1	0	individually	0	0	1	0	Aedes	0	0	0	0	0	0	0	0
Aedes cantator	Ae. cant	-7.85	30.25	1056.2	1594.5	19428208.73	0	0	0	1	0	0	1	0	0	1	1	1	1	1	1	individually	0	0.0156	0.9688	0.0156	Aedes	0	0	0	0	0	0	0	0
Aedes caspius	Ae. casp	-3.75	33.95	10.5	1547.1	73364285.68	1	1	1	1	0	0	1	0	0	1	1	1	1	1	1	individually	0	0.1162	0.8838	0	Aedes	0	0	0	0	0	0	0	0
Aedes cataphylla	Ae. cata	-24.25	26.35	285.8	1011.9	54086347.16	1	1	0	1	0	0	1	0	0	1	1	0	0	1	0	individually	0	0	1	0	Aedes	0	0	0	0	0	0	0	0
Aedes cinereus	Ae. cine	-15.75	28.85	294.7	1542.1	46429036.68	1	1	1	1	0	0	1	0	0	1	1	0	0	1	1	individually	0	0.0408	0.9592	0	Aedes	0	0	0	0	0	0	0	0
Aedes circumluteolus	Ae. circ	13.45	31.15	656.8	1722.6	16082528.05	0	0	1	0	0	0	1	0	0	1	1	0	0	1	0	individually	NA	NA	NA	NA	Aedes	0	0	0	0	0	0	0	0
Aedes communis	Ae. comm	-24.25	23.65	349	1596.3	44161702.28	1	1	1	1	0	0	1	0	0	1	1	0	0	1	1	individually	0	0	1	0	Aedes	0	0	0	0	0	0	0	0
Aedes cumminsii	Ae. cumm	10.65	34.05	352.1	1623.8	15351484.38	0	0	1	0	0	0	1	0	0	1	1	0	0	1	1	individually	NA	NA	NA	NA	Aedes	0	0	0	0	0	0	0	0
Aedes dalzieli	Ae. dalz	18.65	39.45	1075.8	1145.5	10598670.88	0	0	1	0	0	0	1	0	1	NA	1	NA	NA	NA	NA	individually	0	0.8	0.2	0	Aedes	0	0	0	0	0	0	0	0
Aedes dentatus	Ae. dent	11.55	33.45	405	1817.6	11521290.88	0	0	1	0	0	0	1	1	0	1	1	0	0	NA	NA	individually	0	0	1	0	Aedes	0	0	0	0	0	0	0	0
Aedes detritus	Ae. detr	-0.85	27.65	316.8	1631.9	29736339.01	1	1	1	1	0	0	1	1	0	1	1	1	1	1	1	individually	0	0	1	0	Aedes	0	0	0	0	0	0	0	0
Aedes diantaeus	Ae. dian	-20.45	24.35	521.5	1486.4	49635566.6	1	1	0	1	0	0	1	0	0	1	1	0	0	1	NA	individually	NA	NA	NA	NA	Aedes	0	0	0	0	0	0	0	0
Aedes dorsalis	Ae. dors	-12.95	32.85	158.1	1501.7	59459773.72	1	1	0	1	0	0	1	0	0	1	1	1	1	1	1	individually	0	0.0182	0.9818	0	Aedes	0	0	0	0	0	0	0	0
Aedes excrucians	Ae. excr	-24.35	27.35	285.4	1383	43868563.04	1	1	0	1	0	0	1	0	0	1	1	0	0	1	1	individually	0	0.0072	0.9928	0	Aedes	0	0	0	0	0	0	0	0
Aedes fulvus	Ae. fulv	3.85	32.25	1167.4	3275.6	28292108.11	0	0	0	1	0	1	1	0	0	1	1	0	0	1	NA	individually	0	0.1905	0.8095	0	Aedes	0	0	0	0	0	0	0	0
Aedes furcifer	Ae. furc	16.95	38.55	352.1	1128.4	9309428.35	0	0	1	0	0	0	1	0	1	0	1	0	0	1	1	individually	0	1	0	0	Aedes	0	0	0	0	0	0	0	0
Aedes geniculatus	Ae. geni	-5.15	26.05	570.1	1494.1	28582568.09	1	1	1	0	0	0	1	1	1	0	1	0	0	1	1	individually	0	0	1	0	Aedes	0	0	0	0	0	0	0	0
Aedes hexodontus	Ae. hexo	-27.95	21.95	333.9	1904.8	38028932.86	1	1	0	1	0	0	1	0	0	1	1	0	0	1	1	individually	NA	NA	NA	NA	Aedes	0	0	0	0	0	0	0	0
Aedes hirsutus	Ae. hirs	9.45	33.25	367.8	1862.5	12165697.22	0	0	1	0	0	0	NA	1	1	NA	1	NA	NA	NA	NA	individually	0.0064	0.0191	0.9745	0	Aedes	0	0	0	0	0	0	0	0
Aedes infirmatus	Ae. infi	2.05	31.65	1136.5	1585.5	11537327.91	0	0	0	1	0	0	1	1	1	1	1	0	0	NA	NA	individually	0	0.0317	0.9672	0.0011	Aedes	0	0	0	0	0	0	0	0
Aedes japonicus	Ae. japo	-5.25	28.35	1308.2	2598	26777041.33	1	0	0	0	0	0	1	1	1	0	1	0	0	1	1	individually	0	0.1071	0.8929	0	Aedes	62	61	62	61	1	1	1	1
Aedes lineatopennis	Ae. line	-6.95	35.05	870.6	1949.7	42216091.9	1	0	0	0	1	0	1	0	1	1	1	0	0	1	0	individually	0	0	0.9975	0.0025	Aedes	0	0	0	0	0	0	0	0
Aedes luteocephalus	Ae. lute	16.85	38.45	733.6	2479.3	14796684.21	0	0	1	0	0	0	1	1	1	0	1	0	0	NA	NA	individually	0	0.3043	0.6957	0	Aedes	0	0	0	0	0	0	0	0
Aedes mcintoshi	Ae. mcin	10.15	35.45	341.8	1522.3	16130035.95	0	0	1	0	0	0	1	0	0	1	1	0	0	1	1	individually	0	0	1	0	Aedes	1	0	1	0	1	0	1	0
Aedes melanimon	Ae. mela	-11.55	32.95	167.6	644.3	19428208.73	0	0	0	1	0	0	1	1	0	1	1	1	0	1	0	individually	0	0.02	0.98	0	Aedes	0	0	0	0	0	0	0	0
Aedes metallicus	Ae. meta	11.95	35.95	390.2	1790.5	10202062.57	0	0	1	0	0	0	1	1	1	0	1	0	0	1	1	individually	0.2857	0.4286	0.2857	0	Aedes	0	0	0	0	0	0	0	0
Aedes mitchellae	Ae. mitc	-4.65	31.95	722.4	1559.9	11425038.17	0	0	0	1	0	0	1	0	0	1	1	0	0	NA	NA	individually	0	0	1	0	Aedes	0	0	0	0	0	0	0	0
Aedes notoscriptus	Ae. noto	4.45	30.65	525.2	1902.1	10381572.14	1	0	0	0	1	0	1	1	1	0	1	0	0	1	1	individually	NA	NA	NA	NA	Aedes	2	2	1	1	1	1	1	1
Aedes ochraceus	Ae. ochr	12.65	35.95	352.1	1635.2	11056753.97	0	0	1	0	0	0	1	0	0	1	1	0	0	1	1	individually	0	0.0022	0.9978	0	Aedes	0	0	0	0	0	0	0	0
Aedes pembaensis	Ae. pemb	21.55	32.05	397.1	1341	2915334.48	0	0	1	0	0	0	1	0	1	0	0	1	1	NA	NA	individually	NA	NA	NA	NA	Aedes	0	0	0	0	0	0	0	0
Aedes polynesiensis	Ae. poly	23.25	27.25	2585.5	2865.4	7711718.01	0	0	0	0	1	0	1	1	1	0	1	1	0	1	1	individually	NA	NA	NA	NA	Aedes	1	0	1	0	1	0	1	0
Aedes punctor	Ae. punc	-21.65	23.65	319.8	2169.9	43050512.15	1	1	0	1	0	0	1	0	0	1	1	0	0	1	0	individually	0	0	1	0	Aedes	0	0	0	0	0	0	0	0
Aedes scapularis	Ae. scap	9.05	34.25	440.3	2938.4	29138779.66	0	0	0	1	0	1	1	1	1	1	1	0	0	1	1	individually	0.0011	0.0944	0.9046	0	Aedes	0	0	0	0	0	0	0	0
Aedes scutellaris	Ae. scut	20.85	30.65	1554.2	3085	24185167.94	1	0	0	0	1	0	1	1	1	0	1	0	0	1	1	individually	0	0	1	0	Aedes	1	0	0	0	1	0	0	0
Aedes serratus	Ae. serr	13.85	32.35	475.2	3392.4	19451918.75	0	0	0	1	0	1	1	0	1	1	1	0	0	1	1	individually	0.0139	0.2917	0.6944	0	Aedes	0	0	0	0	0	0	0	0
Aedes sexlineatus	Ae. sexl	6.85	29.75	632.1	2494.2	4621546.97	0	0	0	1	0	1	1	0	1	0	1	0	0	NA	NA	individually	NA	NA	NA	NA	Aedes	0	0	0	0	0	0	0	0
Aedes sollicitans	Ae. soll	-7.15	32.25	485.3	1623.5	21600483.31	0	0	0	1	0	0	1	1	0	1	0	1	1	1	1	individually	0	0.0243	0.9757	0	Aedes	0	0	0	0	0	0	0	0
Aedes sticticus	Ae. stic	-11.65	30.85	294.9	1486.4	43395937.35	1	1	0	1	0	0	1	0	0	1	1	0	0	1	1	individually	0	0.0079	0.9921	0	Aedes	0	0	0	0	0	0	0	0
Aedes stimulans	Ae. stim	-12.35	28.25	801.1	1309	19428208.73	0	0	0	1	0	0	1	0	0	1	1	0	0	1	1	individually	0	0.0075	0.9925	0	Aedes	0	0	0	0	0	0	0	0
Aedes taeniorhynchus	Ae. taen	0.45	32.45	500.5	2569.7	27485832.83	0	0	0	1	0	1	1	1	1	1	1	1	1	1	1	individually	6e-04	0.0581	0.9358	0.0054	Aedes	0	0	0	0	0	0	0	0
Aedes taylori	Ae. tayl	18.65	39.45	1075.8	1160.8	7417577.12	0	0	1	0	0	0	1	1	1	0	1	0	0	NA	NA	individually	0	0.0833	0.9167	0	Aedes	0	0	0	0	0	0	0	0
Aedes togoi	Ae. togo	-4.55	29.05	1177.5	4267.4	28131256.53	1	0	0	0	0	0	1	1	1	0	1	1	1	1	1	individually	NA	NA	NA	NA	Aedes	2	2	0	0	1	1	0	0
Aedes triseriatus	Ae. tris	-8.25	31.75	835.6	1549.1	21490962.59	0	0	0	1	0	0	1	1	1	0	1	0	0	1	1	individually	0	0.0208	0.846	0.1332	Aedes	2	0	2	0	1	0	1	0
Aedes trivittatus	Ae. triv	-10.55	32.45	301.9	1377.2	22480118.27	0	0	0	1	0	1	1	0	0	1	1	0	0	1	0	individually	0.0016	0.0544	0.944	0	Aedes	0	0	0	0	0	0	0	0
Aedes unilineatus	Ae. unil	-11.75	39.45	322.3	1121.8	16540093.32	1	0	1	0	0	0	1	1	1	0	1	0	0	1	1	individually	NA	NA	NA	NA	Aedes	1	1	1	1	1	1	1	1
Aedes vexans	Ae. vexa	-11.75	33.15	234.3	1583.8	89312085.99	1	1	1	1	1	0	1	1	0	1	1	0	0	1	1	individually	1e-04	0.2403	0.7592	4e-04	Aedes	3	2	1	1	1	1	1	1
Aedes vigilax	Ae. vigi	8.35	33.15	416.4	1938.8	11618196.58	1	0	0	0	1	0	1	0	0	1	0	1	1	1	1	individually	0	0.0473	0.9527	0	Aedes	2	1	2	1	1	1	1	1
Aedes vittatus	Ae. vitt	9.65	35.95	352.1	3194.8	44327701.86	1	1	1	0	0	0	1	1	1	1	1	0	0	1	1	individually	0	0.3143	0.6857	0	Aedes	4	4	4	4	1	1	1	1
Anopheles albimanus	An. albi	13.85	33.55	475.6	7296.3	27975200.52	0	0	0	1	0	1	1	1	1	1	1	1	0	short-term	0	individually clustered	0	0.0258	0.9742	0	Anopheles	2	1	1	1	1	1	1	1
Anopheles albitarsis	An. albit	11.75	32.85	1134.1	3269.4	25216785.71	0	0	0	1	0	1	1	1	0	1	1	0	0	0	0	individually clustered	0.0068	0.1202	0.873	0	Anopheles	0	0	0	0	0	0	0	0
Anopheles amictus	An. amic	10.85	36.45	465.4	1399.4	9574538.14	1	0	0	0	1	0	1	1	0	1	1	0	0	0	0	individually clustered	0	0.087	0.913	0	Anopheles	0	0	0	0	0	0	0	0
Anopheles aquasalis	An. aqua	22.05	31.35	1790.5	3596.9	16860562.91	0	0	0	1	0	1	1	0	0	1	1	1	1	0	0	individually clustered	0	0	1	0	Anopheles	0	0	0	0	0	0	0	0
Anopheles arabiensis	An. arab	11.85	41.05	6.7	1643.9	24158137.73	1	0	1	0	0	0	1	1	1	1	1	1	0	short-term	0	individually clustered	0	9e-04	0.9991	0	Anopheles	6	2	1	0	1	1	1	0
Anopheles atroparvus	An. atro	-2.35	33.35	450.2	1022.8	32847130.75	1	1	0	0	0	0	1	1	1	1	1	1	0	0	0	individually clustered	0	0.0107	0.9893	0	Anopheles	0	0	0	0	0	0	0	0
Anopheles bancroftii	An. banc	11.65	34.45	865.9	3389.4	10433484.96	1	0	0	0	1	0	1	0	0	1	1	0	0	0	0	individually clustered	0	0.0222	0.9778	0	Anopheles	1	1	1	1	1	1	1	1
Anopheles barbirostris	An. barb	15.75	33.85	1088	4978.6	26363144.14	1	0	0	0	1	0	1	1	1	1	1	0	0	0	0	individually clustered	0	0	1	0	Anopheles	1	0	1	0	1	0	1	0
Anopheles bellator	An. bell	14.65	30.15	2128.8	2132.4	9774186.94	0	0	0	1	0	1	1	0	1	0	1	0	0	0	0	individually clustered	NA	NA	NA	NA	Anopheles	0	0	0	0	0	0	0	0
Anopheles braziliensis	An. braz	21.45	32.05	1735.2	3611.2	16150104.21	0	0	0	1	0	1	1	0	0	1	1	0	0	0	0	individually clustered	NA	NA	NA	NA	Anopheles	0	0	0	0	0	0	0	0
Anopheles brunnipes	An. brun	11.95	38.55	1128.4	1708.7	14070767.61	0	0	1	0	0	0	1	1	0	1	1	0	0	0	0	individually clustered	NA	NA	NA	NA	Anopheles	0	0	0	0	0	0	0	0
Anopheles carnevalei	An. carn	19.05	32.55	1584.5	1639.3	1079207.36	0	0	1	0	0	0	1	0	0	1	1	0	0	0	0	individually clustered	NA	NA	NA	NA	Anopheles	0	0	0	0	0	0	0	0
Anopheles cinereus	An. cine	10.15	29.45	452.8	1121	21356008.72	1	1	1	0	0	0	1	0	0	1	1	0	0	0	0	individually clustered	0	0.0046	0.9954	0	Anopheles	0	0	0	0	0	0	0	0
Anopheles claviger	An. clav	-4.55	24.75	535.7	1652.5	48489418.6	1	1	1	0	0	0	1	1	1	1	1	0	0	0	0	individually clustered	0	0.0093	0.9907	0	Anopheles	0	0	0	0	0	0	0	0
Anopheles coustani	An. cous	10.55	35.95	337.5	1862.5	27071668.7	1	0	1	0	0	0	1	1	0	1	1	1	0	0	0	individually clustered	0.0047	0.0153	0.98	0	Anopheles	2	0	0	0	1	0	0	0
Anopheles crucians	An. cruc	-1.65	31.75	922.8	1595.5	22042771.34	0	0	0	1	0	0	1	0	0	1	1	1	0	0	0	individually clustered	0	0.0404	0.9577	0.0018	Anopheles	1	0	1	0	1	0	1	0
Anopheles cruzii	An. cruz	7.85	29.45	1398.1	2243.5	18471831.87	0	0	0	1	0	1	1	0	1	0	1	0	0	0	0	individually clustered	0	0.3265	0.6735	0	Anopheles	0	0	0	0	0	0	0	0
Anopheles culicifacies	An. culi	6.85	38.25	577.4	3199.5	26166210.89	1	0	1	0	0	0	1	1	0	1	1	1	0	0	0	individually clustered	0	0.0016	0.9984	0	Anopheles	0	0	0	0	0	0	0	0
Anopheles darlingi	An. darl	19.35	32.75	1344.1	4168.5	17968933.46	0	0	0	1	0	1	1	1	0	1	1	1	0	0	0	individually clustered	0	0.0034	0.9966	0	Anopheles	1	1	1	1	1	1	1	1
Anopheles fluviatilis	An. fluv	3.15	38.45	388.7	1639.6	22970821.84	1	0	0	0	0	0	1	1	0	1	1	0	0	0	0	individually clustered	0	0.002	0.998	0	Anopheles	0	0	0	0	0	0	0	0
Anopheles funestus	An. fune	14.75	37.05	559.8	1817.6	24516316.21	0	0	1	0	0	0	1	1	0	1	1	0	0	short-term	0	individually clustered	1e-04	0.003	0.9969	0	Anopheles	2	0	0	0	1	0	0	0
Anopheles gambiae s.s.	An. gamb	15.65	38.75	353.7	2327.5	25449278.24	1	0	1	0	0	0	1	1	1	1	1	0	0	short-term	0	individually clustered	1e-04	0.0039	0.996	0	Anopheles	2	2	1	1	1	1	1	1
Anopheles grabhamii	An. grab	20.45	29.95	1045.2	1125.8	9679726.9	0	0	0	1	0	0	1	1	0	1	1	1	0	0	0	individually clustered	NA	NA	NA	NA	Anopheles	0	0	0	0	0	0	0	0
Anopheles hancocki	An. hanc	15.95	36.45	414.9	2883.2	9709766.78	0	0	1	0	0	0	1	0	0	1	1	0	0	0	0	individually clustered	NA	NA	NA	NA	Anopheles	0	0	0	0	0	0	0	0
Anopheles hyrcanus	An. hyrc	-5.35	31.35	223	5733.9	41753835.07	1	1	1	0	0	0	1	0	0	1	1	1	0	0	0	individually clustered	0	0.1429	0.8571	0	Anopheles	0	0	0	0	0	0	0	0
Anopheles labranchiae	An. labr	4.05	34.95	219.6	1084.8	9289750.73	1	1	1	0	0	0	1	1	1	1	1	1	0	0	0	individually clustered	0	0	1	0	Anopheles	0	0	0	0	0	0	0	0
Anopheles litoralis	An. lito	23.05	30.35	1605.5	1626.7	625653.03	1	0	0	0	0	0	1	1	1	1	0	1	1	0	0	individually clustered	NA	NA	NA	NA	Anopheles	1	0	1	0	1	0	1	0
Anopheles maculipalpis	An. maculipa	12.85	31.05	687.1	1862.5	20501598.3	0	0	1	0	0	0	1	1	0	1	1	0	0	0	0	individually clustered	0	0	1	0	Anopheles	0	0	0	0	0	0	0	0
Anopheles maculipennis	An. macu	-7.15	26.55	418.6	1419.5	47019442.74	1	1	1	0	0	0	1	1	0	1	1	1	0	0	0	individually clustered	0	0.0353	0.9647	0	Anopheles	1	0	0	0	1	0	0	0
Anopheles mediopunctatus	An. medi	21.25	32.25	2169	3469	14154218.5	0	0	0	1	0	1	1	0	0	1	1	0	0	0	0	individually clustered	NA	NA	NA	NA	Anopheles	0	0	0	0	0	0	0	0
Anopheles melas	An. mela	18.45	37.35	649.4	2394	8012860.26	0	0	1	0	0	0	1	0	0	1	0	1	1	1	0	individually clustered	NA	NA	NA	NA	Anopheles	0	0	0	0	0	0	0	0
Anopheles merus	An. meru	9.45	31.55	485.4	1348.2	5929876.95	0	0	1	0	0	0	1	1	1	1	1	1	1	0	0	individually clustered	NA	NA	NA	NA	Anopheles	0	0	0	0	0	0	0	0
Anopheles moucheti	An. mouc	19.05	37.05	1058.7	1871	8281796.32	0	0	1	0	0	0	1	0	0	1	1	0	0	0	0	individually clustered	0	0	1	0	Anopheles	0	0	0	0	0	0	0	0
Anopheles neivai	An. neiv	16.85	31.15	1534.5	7687.2	15971520.04	0	0	0	1	0	1	1	0	1	0	1	0	0	0	0	individually clustered	0	0.2	0.8	0	Anopheles	0	0	0	0	0	0	0	0
Anopheles neomaculipalpus	An. neom	17.25	32.15	1150.4	3014.1	18829180.87	0	0	0	1	0	1	1	1	0	1	1	0	0	0	0	individually clustered	NA	NA	NA	NA	Anopheles	0	0	0	0	0	0	0	0
Anopheles nili	An. nili	18.05	37.65	647.2	1871	22194333.26	0	0	1	0	0	0	1	0	0	1	1	0	0	0	0	individually clustered	0	0.0021	0.9979	0	Anopheles	0	0	0	0	0	0	0	0
Anopheles nuneztovari	An. nune	18.45	32.95	1626.7	4274.3	13688535.25	0	0	0	1	0	1	1	1	1	1	1	0	0	0	0	individually clustered	0	0.0161	0.9839	0	Anopheles	0	0	0	0	0	0	0	0
Anopheles oswaldoi	An. oswa	18.45	32.75	1292.6	3430.9	17102019.35	0	0	0	1	0	1	1	1	0	1	1	0	0	0	0	individually clustered	0	0	1	0	Anopheles	0	0	0	0	0	0	0	0
Anopheles pharoensis	An. phar	12.15	37.25	351.6	1623.8	27014573.85	1	0	1	0	0	0	1	1	0	1	1	0	0	0	0	individually clustered	0	0.0011	0.9989	0	Anopheles	1	0	1	0	1	0	1	0
Anopheles plumbeus	An. plum	-3.05	25.45	595.5	1877.8	27523695.62	1	1	1	0	0	0	1	1	1	0	1	0	0	1	0	individually clustered	0	0.4	0.6	0	Anopheles	0	0	0	0	0	0	0	0
Anopheles pseudopunctipennis	An. pseu	7.35	35.05	337.9	3011.8	29444467.55	0	0	0	1	0	1	1	1	0	1	1	0	0	0	0	individually clustered	0	0.0085	0.9915	0	Anopheles	0	0	0	0	0	0	0	0
Anopheles pulcherrimus	An. pulc	3.85	39.15	222.3	604.9	29877131.28	1	0	0	0	0	0	1	1	0	1	1	0	0	0	0	individually clustered	0	0	1	0	Anopheles	0	0	0	0	0	0	0	0
Anopheles punctimacula	An. punctima	18.65	32.25	1150.4	4237	18811645.52	0	0	0	1	0	1	1	0	0	1	1	0	0	0	0	individually clustered	0	0	1	0	Anopheles	0	0	0	0	0	0	0	0
Anopheles punctipennis	An. punc	-9.55	31.95	525.6	1567.6	22426920.62	0	0	0	1	0	1	1	1	1	1	1	0	0	0	0	individually clustered	0	0.0162	0.9717	0.0121	Anopheles	1	0	1	0	1	0	1	0
Anopheles quadrimaculatus	An. quad	-6.85	32.85	824.4	1492.9	21696295.25	0	0	0	1	0	0	1	0	0	1	1	0	0	short-term	0	individually clustered	0	0.1037	0.8963	0	Anopheles	0	0	0	0	0	0	0	0
Anopheles rufipes	An. rufi	9.85	38.85	118.2	1850.1	25599662.4	0	0	1	0	0	0	1	1	0	1	1	0	0	0	0	individually clustered	0	0	1	0	Anopheles	0	0	0	0	0	0	0	0
Anopheles sacharovi	An. sach	-6.75	33.55	302.5	1372.1	34645960.97	1	1	1	0	0	0	1	1	1	1	1	1	1	0	0	individually clustered	0	0.0049	0.9951	0	Anopheles	0	0	0	0	0	0	0	0
Anopheles sergentii	An. serg	6.65	38.75	6.2	524.6	17788080.16	1	1	1	0	0	0	1	1	0	1	1	1	0	0	0	individually clustered	0	0.0074	0.9926	0	Anopheles	0	0	0	0	0	0	0	0
Anopheles stephensi	An. step	4.85	41.45	126.9	3730.6	20540756.07	1	0	0	0	0	0	1	1	1	1	1	1	0	0	0	individually clustered	0	0.0016	0.9984	0	Anopheles	9	9	9	9	1	1	1	1
Anopheles subpictus	An. subp	6.55	39.85	215.2	3617.1	30642730.48	1	0	0	0	1	0	1	1	1	1	1	1	1	0	0	individually clustered	0	0	1	0	Anopheles	2	1	2	1	1	1	1	1
Anopheles superpictus	An. supe	-0.55	35.05	34.8	1527.3	36407660.04	1	1	1	0	0	0	1	1	1	1	1	1	0	0	0	individually clustered	0	0.0046	0.9954	0	Anopheles	0	0	0	0	0	0	0	0
Anopheles triannulatus	An. tria	15.65	31.75	1274.5	4157.8	17170896.77	0	0	0	1	0	1	1	0	0	1	1	1	0	0	0	individually clustered	0.0087	0.0909	0.9004	0	Anopheles	0	0	0	0	0	0	0	0
Anopheles walkeri	An. walk	-13.05	30.55	488.4	1438.8	21380231.93	0	0	0	1	0	0	1	0	0	1	1	0	0	1	0	individually clustered	0	0	1	0	Anopheles	0	0	0	0	0	0	0	0
Armigeres subalbatus	Ar. suba	-3.55	35.25	631.3	4291.8	18708623.83	1	0	0	0	0	0	1	1	1	0	1	0	0	1	1	individually	0	0.0541	0.9459	0	Armigeres	1	1	1	1	1	1	1	1
Coquillettidia linealis	Cq. line	5.05	28.35	452.3	1642.7	8148687.49	0	0	0	0	1	0	1	0	0	1	1	0	0	0	0	Raft	0	0.1489	0.8511	0	Coquillettidia	0	0	0	0	0	0	0	0
Coquillettidia perturbans	Cq. pert	-11.35	31.65	327.6	1615.5	21380231.93	0	0	0	1	0	0	1	0	0	1	1	0	0	0	0	Raft	0	0.0906	0.9083	0.0011	Coquillettidia	0	0	0	0	0	0	0	0
Coquillettidia richiardii	Cq. rich	-7.15	25.15	535	1428.8	29654059.2	1	1	1	0	0	0	1	0	0	1	1	1	0	0	0	Raft	0	0.1176	0.8824	0	Coquillettidia	0	0	0	0	0	0	0	0
Coquillettidia venezuelensis	Cq. vene	13.35	32.15	869.4	3371.7	19446117.07	0	0	0	1	0	1	1	0	0	1	1	0	0	0	0	Raft	0.0027	0.0907	0.904	0.0027	Coquillettidia	0	0	0	0	0	0	0	0
Culex annulirostris	Cx. annu	5.85	36.25	213.3	2770.3	10439251.61	1	0	0	0	1	0	1	1	0	1	1	1	0	0	0	Raft	1e-04	0.1761	0.8224	0.0014	Culex	1	0	1	0	1	0	1	0
Culex antennatus	Cx. ante	8.15	40.35	1.7	1758.7	21647673.91	1	0	1	0	0	0	1	1	0	1	1	1	0	0	0	Raft	0	0.0301	0.9699	0	Culex	1	0	1	0	1	0	1	0
Culex bitaeniorhynchus	Cx. bita	-4.75	34.85	392.3	4579.3	65565754.03	1	0	1	0	1	0	1	1	0	1	1	0	0	0	0	Raft	0	0.4236	0.5764	0	Culex	1	0	1	0	1	0	1	0
Culex coronator	Cx. coro	5.35	34.55	500.5	3223.7	28968274.33	0	0	0	1	0	1	1	1	1	1	1	0	0	0	0	Raft	0	0.1053	0.8947	0	Culex	1	1	1	1	1	1	1	1
Culex erraticus	Cx. erra	-4.05	34.25	849.4	1918	35053627.88	0	0	0	1	0	1	1	0	0	1	1	0	0	0	0	Raft	0.0081	0.5785	0.2607	0.1526	Culex	0	0	0	0	0	0	0	0
Culex fuscocephala	Cx. fusc	10.35	35.35	922.9	4173.9	18625133.43	1	0	0	0	0	0	1	1	1	1	1	0	0	0	0	Raft	0	0.0233	0.9767	0	Culex	1	1	1	1	1	1	1	1
Culex gelidus	Cx. geli	16.25	35.05	922.9	4270.7	19074038.23	1	0	0	0	1	0	1	1	1	1	1	0	0	0	0	Raft	0	0.0054	0.9946	0	Culex	5	4	5	4	1	1	1	1
Culex modestus	Cx. mode	-4.65	30.65	309.1	1154.4	39706772.81	1	1	1	0	0	0	1	1	0	1	1	1	0	0	0	Raft	0	0.8704	0.1111	0.0185	Culex	1	1	1	1	1	1	1	1
Culex nigripalpus	Cx. nigr	4.75	34.25	856.5	3099	26945903.69	0	0	0	1	0	1	1	1	1	1	1	1	1	0	0	Raft	4e-04	0.1153	0.8811	0.0032	Culex	0	0	0	0	0	0	0	0
Culex ocossa	Cx. ocos	14.55	29.75	1513.1	3371.2	15414227.66	0	0	0	1	0	1	1	1	0	1	1	0	0	0	0	individually	0	0	1	0	Culex	0	0	0	0	0	0	0	0
Culex perexiguus	Cx. pere	2.85	37.65	24.3	1394.7	19831315.82	1	1	1	0	0	0	1	1	0	1	1	1	0	0	0	Raft	0	0.4852	0.503	0.0118	Culex	0	0	0	0	0	0	0	0
Culex pipiens s.s.	Cx. pipi	-5.35	30.55	324.1	1958.6	40247086.22	1	1	1	0	0	0	1	1	1	1	1	1	0	0	0	Raft	5e-04	0.3171	0.682	3e-04	Culex	71	69	16	15	1	1	1	1
Culex poicilipes	Cx. poic	11.75	35.15	341.8	1758.7	16039059.78	1	0	1	0	0	0	1	1	1	1	1	0	0	0	0	Raft	0.0177	0.2124	0.7699	0	Culex	0	0	0	0	0	0	0	0
Culex portesi	Cx. port	21.55	31.15	1974.6	3575.8	11150115.8	0	0	0	1	0	1	1	0	0	1	1	0	0	0	0	Raft	0	0	1	0	Culex	0	0	0	0	0	0	0	0
Culex quinquefasciatus	Cx. quin	6.65	39.35	215.3	4239.9	45784040.23	1	0	1	0	0	0	1	1	1	1	1	1	0	0	0	Raft	1e-04	0.5773	0.422	7e-04	Culex	117	116	3	2	1	1	1	1
Culex restuans	Cx. rest	-8.65	34.35	488.4	1531.9	21615062.56	0	0	0	1	0	0	1	1	1	1	1	0	0	0	0	Raft	0	0.9184	0.0816	0	Culex	0	0	0	0	0	0	0	0
Culex rubinotus	Cx. rubi	11.65	34.05	336.6	2435.1	17090003.88	0	0	1	0	0	0	1	0	1	0	1	0	0	0	0	Raft	NA	NA	NA	NA	Culex	0	0	0	0	0	0	0	0
Culex salinarius	Cx. sali	-6.75	33.45	491.2	1511.5	21393688.07	0	0	0	1	0	0	1	1	1	1	1	0	0	0	0	Raft	0	0.2015	0.7839	0.0147	Culex	0	0	0	0	0	0	0	0
Culex sitiens	Cx. siti	10.85	34.15	908.9	4402.2	41332065.19	1	0	1	0	1	0	1	1	1	1	1	1	1	0	0	Raft	0	0.4305	0.565	0.0045	Culex	2	1	1	0	1	1	1	0
Culex spissipes	Cx. spis	17.95	31.55	480.4	3442.9	16416955.28	0	0	0	1	0	1	1	0	0	1	1	0	0	0	0	Raft	0.025	0.825	0.125	0.025	Culex	0	0	0	0	0	0	0	0
Culex taeniopus	Cx. taen	15.55	32.35	736.2	3175	28802974.71	0	0	0	1	0	1	1	0	0	1	1	0	0	0	0	Raft	0	0.1505	0.8172	0.0323	Culex	0	0	0	0	0	0	0	0
Culex tarsalis	Cx. tars	-10.45	37.85	117.7	1456.9	21380231.93	0	0	0	1	0	0	1	1	1	1	1	1	0	short-time	0	Raft	1e-04	0.7535	0.2459	5e-04	Culex	2	1	2	1	1	1	1	1
Culex theileri	Cx. thei	-6.85	35.25	24.4	1720.8	55341125.29	1	1	1	0	0	0	1	1	1	1	1	1	1	0	0	Raft	0	0.0746	0.9254	0	Culex	0	0	0	0	0	0	0	0
Culex torrentium	Cx. torr	-10.05	22.45	594.3	1634.7	29077085.28	1	1	1	0	0	0	1	1	1	1	1	0	0	0	0	Raft	NA	NA	NA	NA	Culex	0	0	0	0	0	0	0	0
Culex tritaeniorhynchus	Cx. trit	-2.85	36.95	293.6	3882	53720750.46	1	1	1	0	1	0	1	1	0	1	1	1	1	0	0	Raft	0	0.0043	0.9957	0	Culex	3	3	3	3	1	1	1	1
Culex univittatus	Cx. univ	6.75	38.95	1.7	1908.8	34577418.18	1	0	1	0	0	0	1	1	1	1	1	0	0	0	0	Raft	0.0013	0.5416	0.4557	0.0013	Culex	0	0	0	0	0	0	0	0
Culex vishnui	Cx. vish	16.45	34.95	1058	4752.7	19188350.39	1	0	0	0	1	0	1	1	1	1	1	0	0	0	0	Raft	2e-04	0.0518	0.9467	0.0013	Culex	0	0	0	0	0	0	0	0
Culex vomerifer	Cx. vome	16.05	31.05	1432.7	3371.7	12254131.78	0	0	0	1	0	1	1	0	0	1	1	0	0	0	0	Raft	0	0	1	0	Culex	0	0	0	0	0	0	0	0
Culiseta annulata	Cu. annu	-4.85	25.15	535.5	1652.5	30681619.11	1	1	1	0	0	0	1	1	1	1	1	1	1	0	0	Raft	0	0.0048	0.9952	0	Culiseta	2	1	2	1	1	1	1	1
Culiseta inornata	Cu. inor	-11.95	34.85	123.9	1574.5	21490962.59	0	0	0	1	0	0	1	1	1	1	1	1	0	0	0	Raft	0	0.4555	0.542	0.0025	Culiseta	0	0	0	0	0	0	0	0
Culiseta melanura	Cu. mela	-6.35	31.65	878.6	1583.1	21380231.93	0	0	0	1	0	0	1	0	0	1	1	0	0	0	0	Raft	0	0.8908	0.0587	0.0506	Culiseta	0	0	0	0	0	0	0	0
Culiseta morsitans	Cu. mors	-15.85	26.05	306.1	1519.5	47552573.85	1	1	1	1	0	0	1	0	0	1	1	1	1	1	0	Raft	0	0.8732	0.1268	0	Culiseta	0	0	0	0	0	0	0	0
Eretmapodites chrysogaster	Er. chry	13.95	32.55	718.6	3154.6	11423554.41	0	0	1	0	0	0	1	0	0	1	1	0	0	0	0	individually	0	1	0	0	Eretmapodites	0	0	0	0	0	0	0	0
Haemagogus leucocelaenus	Hg. leuc	11.15	31.35	958	2205.9	16802259.64	0	0	0	1	0	1	1	1	1	0	1	0	0	1	0	individually	0	0.1489	0.8511	0	Haemagogus	0	0	0	0	0	0	0	0
Haemagogus mesodentatus	Hg. meso	10.75	34.05	862.7	3649.4	2229868.89	0	0	0	1	0	0	1	1	1	0	1	0	0	1	0	individually	NA	NA	NA	NA	Haemagogus	0	0	0	0	0	0	0	0
Haemagogus spegazzinii	Hg. speg	4.75	33.95	168.2	2012.5	16554393.16	0	0	0	1	0	1	1	0	1	0	1	0	0	1	0	individually	NA	NA	NA	NA	Haemagogus	0	0	0	0	0	0	0	0
Limatus asulleptus	Li. asul	12.95	30.05	2474.6	5260.3	12923977.16	0	0	0	1	0	1	1	1	1	0	1	0	0	0	0	NA	NA	NA	NA	NA	Limatus	0	0	0	0	0	0	0	0
Mansonia africana	Ma. afri	11.85	33.65	397.1	2395	17172110.39	0	0	1	0	0	0	1	0	0	1	1	0	0	0	0	under water	0.0039	0.0147	0.9814	0	Mansonia	0	0	0	0	0	0	0	0
Mansonia septempunctata	Ma. sept	5.25	28.75	769.9	2067.9	10038355.47	1	0	0	0	1	0	1	0	0	1	1	0	0	0	0	under water	0	0.25	0.75	0	Mansonia	0	0	0	0	0	0	0	0
Mansonia titillans	Ma. titi	9.25	32.05	972.9	2907.6	29128397.59	0	0	0	1	0	1	1	0	0	1	1	0	0	0	0	under water	0.0016	0.114	0.8844	0	Mansonia	1	0	1	0	1	0	1	0
Mansonia uniformis	Ma. unif	-0.15	34.85	453.7	3493.2	43559142.1	1	0	1	0	1	0	1	1	0	1	1	1	0	0	0	under water	0.0032	0.0335	0.9633	0	Mansonia	1	1	1	1	1	1	1	1
Psorophora albigenu	Ps. albi	9.25	30.95	1054.9	3371.7	16979564.51	0	0	0	1	0	1	1	1	1	1	1	0	0	1	0	individually	0	0.1504	0.8496	0	Psorophora	0	0	0	0	0	0	0	0
Psorophora ciliata	Ps. cili	-7.25	33.55	671.4	1656.2	38531483.24	0	0	0	1	0	1	1	1	1	1	1	0	0	1	1	individually	0	0.0241	0.9759	0	Psorophora	0	0	0	0	0	0	0	0
Psorophora columbiae	Ps. colu	-3.35	33.95	295.8	1620.2	21714014.14	0	0	0	1	0	0	1	1	0	1	1	1	0	1	0	individually	0	0.002	0.998	0	Psorophora	0	0	0	0	0	0	0	0
Psorophora confinnis	Ps. conf	6.55	34.25	167.7	3367.6	28740007.8	0	0	0	1	0	1	1	1	1	1	1	0	0	1	0	individually	0	0.0674	0.9326	0	Psorophora	0	0	0	0	0	0	0	0
Psorophora ferox	Ps. fero	-5.75	32.05	875	2665	39087662.29	0	0	0	1	0	1	1	0	0	1	1	0	0	1	1	individually	0	0.0685	0.9297	0.0018	Psorophora	0	0	0	0	0	0	0	0
Sabethes chloropterus	Sa. chlo	13.15	32.15	1054.9	4169.7	18869065.52	0	0	0	1	0	1	1	0	1	0	1	0	0	0	0	individually	0	0	1	0	Sabethes	0	0	0	0	0	0	0	0
Trichoprosopon digitatum	Tr. digi	17.05	31.75	1705.5	6817.8	19268651.44	0	0	0	1	0	1	1	0	1	0	1	0	0	0	0	Raft	0	0.4545	0.5455	0	Trichoprosopon	0	0	0	0	0	0	0	0
Uranotaenia sapphirina	Ur. sapp	-7.45	31.65	872.1	1583.1	21631249.55	0	0	0	1	0	1	1	0	0	1	1	0	0	0	0	Raft	0	0.0247	0.037	0.037	Uranotaenia	0	0	0	0	0	0	0	0
Wyeomyia melanocephala	Wy. mela	19.95	32.25	1281.2	5020.7	16925833.21	0	0	0	1	0	1	1	0	1	0	1	0	0	NA	0	NA	NA	NA	NA	NA	Wyeomyia	0	0	0	0	0	0	0	0
Wyeomyia occulta	Wy. occu	21.35	31.85	2324.2	4187.7	13051908.55	0	0	0	0	0	1	1	0	1	0	1	0	0	NA	0	NA	NA	NA	NA	NA	Wyeomyia	0	0	0	0	0	0	0	0
